# Supplementary material for: 3-(4-Bromo­phenyl­sulfin­yl)-5-chloro-2-methyl-1-benzofuran
Source: Acta Crystallogr Sect E Struct Rep Online. 2012 Jun 13;68(Pt 7):o2080. doi: 10.1107/S1600536812025846 (PMC3393896; doi:10.1107/S1600536812025846)
Supplement: Supplementary file 1 [file e-68-o2080-sup1.cif]

##############################################################################
#                                                                            #
# This CIF contains the data in a paper accepted for publication in          #
# Acta Crystallographica Section E. It conforms to the requirements of       #
# Notes for Authors for Acta Crystallographica Section E, and has been       #
# peer reviewed under the auspices of the IUCr Commission on Journals.       #
#                                                                            #
# Full details of the Crystallographic Information File format               #
# are given in the paper "The Crystallographic Information File (CIF):       #
# a New Standard Archive File for Crystallography" by S. R. Hall, F. H.      #
# Allen and I. D. Brown [Acta Cryst. (1991), A47, 655-685].                  #
#                                                                            #
# The current version of the core CIF dictionary is obtainable from          #
# ftp://ftp.iucr.org/pub/cif_core.dic.                                       #
#                                                                            #
# Software is freely available for graphical display of the structure(s)     #
# in this CIF. For information consult the CIF software page                 #
# http://www.iucr.org/resources/cif/software.                                #
#                                                                            #
# This file may be used for bona fide research purposes within the           #
# scientific community so long as proper attribution is given to the journal # 
# article from which it was obtained.                                        #
#                                                                            #
##############################################################################
data_I
_audit_creation_method     'form.cif (version 2.0)'
_journal_data_validation_number     ?
_journal_date_recd_electronic     2012-05-15
_journal_date_accepted     2012-06-07
_journal_name_full     'Acta Crystallographica, Section E'
_journal_year     2012
_journal_volume     68
_journal_issue      7
_journal_page_first     o2080
_journal_page_last     o2080
_journal_paper_category     QO
_journal_paper_doi     10.1107/S1600536812025846
_journal_coeditor_code     DS2198
_publ_contact_author_name     'Prof. Uk Lee'
_publ_contact_author_address
;
 Department of Chemistry, Pukyong National University, 599-1 Daeyeon 3-dong
 Nam-gu, Busan 608-737, Republic of Korea
;
_publ_contact_author_email     'uklee@pknu.ac.kr'
_publ_contact_author_fax     '+82-51-629-5583'
_publ_contact_author_phone     '+82-51-629-5596'
_publ_section_title
;
3-(4-Bromophenylsulfinyl)-5-chloro-2-methyl-1-benzofuran
;
loop_
    _publ_author_name
    _publ_author_address
    'Choi, Hong Dae'
;
 Department of Chemistry, Dongeui University, San 24 Kaya-dong
 Busanjin-gu, Busan 614-714, Republic of Korea
;
    'Seo, Pil Ja'
;
 Department of Chemistry, Dongeui University, San 24 Kaya-dong
 Busanjin-gu, Busan 614-714, Republic of Korea
;
    'Lee, Uk'
;
 Department of Chemistry, Pukyong National University,
 599-1 Daeyeon 3-dong
 Nam-gu, Busan 608-737, Republic of Korea
;
_publ_section_synopsis     .
_chemical_name_systematic
;
3-(4-Bromophenylsulfinyl)-5-chloro-2-methyl-1-benzofuran
;
_chemical_name_common     ?
_chemical_formula_moiety     'C15 H10 Br Cl O2 S'
_chemical_formula_sum     'C15 H10 Br Cl O2 S'
_chemical_formula_iupac     'C15 H10 Br Cl O2 S'
_chemical_formula_weight     369.65
_chemical_melting_point     ?
_symmetry_cell_setting     triclinic
_symmetry_space_group_name_H-M     'P -1'
_symmetry_space_group_name_Hall     '-P 1'
loop_
    _symmetry_equiv_pos_as_xyz
    'x, y, z'
    '-x, -y, -z'
_cell_length_a     6.41920(10)
_cell_length_b     9.9185(2)
_cell_length_c     11.7755(2)
_cell_angle_alpha     100.6810(10)
_cell_angle_beta     92.1130(10)
_cell_angle_gamma     104.1680(10)
_cell_volume     711.67(2)
_cell_formula_units_Z     2
_cell_measurement_reflns_used     7922
_cell_measurement_theta_min     2.50
_cell_measurement_theta_max     28.26
_cell_measurement_temperature     173(2)
_exptl_crystal_description     'block'
_exptl_crystal_colour     'colourless'
_exptl_crystal_size_max     0.38
_exptl_crystal_size_mid     0.31
_exptl_crystal_size_min     0.27
_exptl_crystal_density_diffrn     1.725
_exptl_crystal_density_meas     ?
_exptl_crystal_density_method     'not measured'
_exptl_crystal_F_000     368
_exptl_absorpt_coefficient_mu     3.219
_exptl_absorpt_correction_type     multi-scan
_exptl_absorpt_process_details     '(<i>SADABS</i>; Bruker, 2009)'
_exptl_absorpt_correction_T_min     0.3743
_exptl_absorpt_correction_T_max     0.4747
_exptl_special_details     ?
_diffrn_ambient_temperature     173(2)
_diffrn_radiation_type     MoK\a
_diffrn_radiation_wavelength     0.71073
_diffrn_radiation_source     'rotating anode'
_diffrn_radiation_monochromator     'graphite multilayer'
_diffrn_measurement_device_type     'Bruker SMART APEXII CCD'
_diffrn_measurement_method     '\f and \w scans'
_diffrn_detector_area_resol_mean     10.0
_diffrn_reflns_number     13131
_diffrn_reflns_av_R_equivalents     0.0341
_diffrn_reflns_av_sigmaI/netI     0.0260
_diffrn_reflns_theta_min     1.77
_diffrn_reflns_theta_max     28.29
_diffrn_reflns_theta_full     28.29
_diffrn_measured_fraction_theta_max     0.996
_diffrn_measured_fraction_theta_full     0.996
_diffrn_reflns_limit_h_min     -8
_diffrn_reflns_limit_h_max     8
_diffrn_reflns_limit_k_min     -13
_diffrn_reflns_limit_k_max     13
_diffrn_reflns_limit_l_min     -15
_diffrn_reflns_limit_l_max     15
_diffrn_standards_number     0
_diffrn_standards_interval_count     ?
_diffrn_standards_interval_time     ?
_diffrn_standards_decay_%     ?
_refine_special_details
;
 Refinement of F^2^ against ALL reflections.  The weighted R-factor wR and
 goodness of fit S are based on F^2^, conventional R-factors R are based
 on F, with F set to zero for negative F^2^. The threshold expression of
 F^2^ > 2sigma(F^2^) is used only for calculating R-factors(gt) etc. and is
 not relevant to the choice of reflections for refinement.  R-factors based
 on F^2^ are statistically about twice as large as those based on F, and R-
 factors based on ALL data will be even larger.
;
_reflns_number_total     3529
_reflns_number_gt     3236
_reflns_threshold_expression     I>2\s(I)
_refine_ls_structure_factor_coef     Fsqd
_refine_ls_matrix_type     full
_refine_ls_R_factor_all     0.0338
_refine_ls_R_factor_gt     0.0305
_refine_ls_wR_factor_gt     0.0794
_refine_ls_wR_factor_ref     0.0810
_refine_ls_goodness_of_fit_ref     1.115
_refine_ls_restrained_S_all     1.115
_refine_ls_number_reflns     3529
_refine_ls_number_parameters     182
_refine_ls_number_restraints     0
_refine_ls_hydrogen_treatment     constr
_refine_ls_weighting_scheme     calc
_refine_ls_weighting_details
         'calc w=1/[\s^2^(Fo^2^)+(0.0418P)^2^+0.3308P] where P=(Fo^2^+2Fc^2^)/3'
_atom_sites_solution_hydrogens     difmap
_atom_sites_solution_primary     direct
_atom_sites_solution_secondary     difmap
_refine_ls_shift/su_max     0.001
_refine_ls_shift/su_mean     0.000
_refine_diff_density_max     0.552
_refine_diff_density_min     -0.760
_refine_ls_extinction_method     none
_refine_ls_extinction_coef     ?
loop_
    _atom_type_symbol
    _atom_type_description
    _atom_type_scat_dispersion_real
    _atom_type_scat_dispersion_imag
    _atom_type_scat_source
    'C' 'C' 0.0033 0.0016
                         'International Tables Vol C Tables 4.2.6.8 and 6.1.1.4'
    'H' 'H' 0.0000 0.0000
                         'International Tables Vol C Tables 4.2.6.8 and 6.1.1.4'
    'O' 'O' 0.0106 0.0060
                         'International Tables Vol C Tables 4.2.6.8 and 6.1.1.4'
    'S' 'S' 0.1246 0.1234
                         'International Tables Vol C Tables 4.2.6.8 and 6.1.1.4'
    'Cl' 'Cl' 0.1484 0.1585
                         'International Tables Vol C Tables 4.2.6.8 and 6.1.1.4'
    'Br' 'Br' -0.2901 2.4595
                         'International Tables Vol C Tables 4.2.6.8 and 6.1.1.4'
_computing_data_collection     '<i>APEX2</i> (Bruker, 2009)'
_computing_cell_refinement     '<i>SAINT</i> (Bruker, 2009)'
_computing_data_reduction     '<i>SAINT</i> (Bruker, 2009)'
_computing_structure_solution     '<i>SHELXS97</i> (Sheldrick, 2008)'
_computing_structure_refinement     '<i>SHELXL97</i> (Sheldrick, 2008)'
_computing_molecular_graphics
        '<i>ORTEP-3</i> (Farrugia, 1997) and <i>DIAMOND</i> (Brandenburg, 1998)'
_computing_publication_material     '<i>SHELXL97</i> (Sheldrick, 2008)'
loop_
    _atom_site_type_symbol
    _atom_site_label
    _atom_site_fract_x
    _atom_site_fract_y
    _atom_site_fract_z
    _atom_site_U_iso_or_equiv
    _atom_site_adp_type
    _atom_site_calc_flag
    _atom_site_refinement_flags
    _atom_site_occupancy
    _atom_site_symmetry_multiplicity
    _atom_site_disorder_assembly
    _atom_site_disorder_group
    Br Br1 0.73945(4) 0.92053(2) 0.917091(18) 0.03412(8) Uani d . 1 2 . .
    Cl Cl1 -0.34796(9) 0.39254(7) 0.44410(7) 0.05267(19) Uani d . 1 2 . .
    S S1 0.18432(8) 0.27154(5) 0.84285(4) 0.02666(11) Uani d . 1 2 . .
    O O1 0.3068(2) 0.10245(15) 0.53223(12) 0.0280(3) Uani d . 1 2 . .
    O O2 -0.0436(3) 0.27377(19) 0.86385(15) 0.0408(4) Uani d . 1 2 . .
    C C1 0.1970(3) 0.21347(19) 0.69398(16) 0.0221(3) Uani d . 1 2 . .
    C C2 0.0811(3) 0.23994(19) 0.59651(16) 0.0218(3) Uani d . 1 2 . .
    C C3 -0.0758(3) 0.3123(2) 0.58146(19) 0.0273(4) Uani d . 1 2 . .
    H H3 -0.1307 0.3616 0.6456 0.033 Uiso calc R 1 2 . .
    C C4 -0.1474(3) 0.3084(2) 0.4682(2) 0.0329(5) Uani d . 1 2 . .
    C C5 -0.0676(4) 0.2384(3) 0.3725(2) 0.0381(5) Uani d . 1 2 . .
    H H5 -0.1203 0.2402 0.2965 0.046 Uiso calc R 1 2 . .
    C C6 0.0869(4) 0.1664(3) 0.38686(19) 0.0353(5) Uani d . 1 2 . .
    H H6 0.1427 0.1179 0.3225 0.042 Uiso calc R 1 2 . .
    C C7 0.1560(3) 0.1686(2) 0.49963(17) 0.0254(4) Uani d . 1 2 . .
    C C8 0.3276(3) 0.1306(2) 0.65100(18) 0.0253(4) Uani d . 1 2 . .
    C C9 0.4833(4) 0.0697(2) 0.7071(2) 0.0357(5) Uani d . 1 2 . .
    H H9A 0.6304 0.1255 0.7026 0.054 Uiso calc R 1 2 . .
    H H9B 0.4668 -0.0287 0.6672 0.054 Uiso calc R 1 2 . .
    H H9C 0.4555 0.0720 0.7886 0.054 Uiso calc R 1 2 . .
    C C10 0.3331(3) 0.4532(2) 0.85442(15) 0.0222(3) Uani d . 1 2 . .
    C C11 0.2396(3) 0.5607(2) 0.89910(18) 0.0283(4) Uani d . 1 2 . .
    H H11 0.0936 0.5387 0.9172 0.034 Uiso calc R 1 2 . .
    C C12 0.3588(3) 0.7010(2) 0.91761(18) 0.0296(4) Uani d . 1 2 . .
    H H12 0.2961 0.7758 0.9486 0.036 Uiso calc R 1 2 . .
    C C13 0.5709(3) 0.7301(2) 0.89001(16) 0.0247(4) Uani d . 1 2 . .
    C C14 0.6662(3) 0.6227(2) 0.84636(19) 0.0294(4) Uani d . 1 2 . .
    H H14 0.8119 0.6448 0.8279 0.035 Uiso calc R 1 2 . .
    C C15 0.5474(3) 0.4829(2) 0.82977(19) 0.0292(4) Uani d . 1 2 . .
    H H15 0.6119 0.4080 0.8018 0.035 Uiso calc R 1 2 . .
loop_
    _atom_site_aniso_label
    _atom_site_aniso_U_11
    _atom_site_aniso_U_22
    _atom_site_aniso_U_33
    _atom_site_aniso_U_12
    _atom_site_aniso_U_13
    _atom_site_aniso_U_23
    Br1 0.04322(14) 0.02544(12) 0.02911(12) 0.00304(9) 0.00126(9) 0.00208(8)
    Cl1 0.0273(3) 0.0545(4) 0.0839(5) 0.0083(2) -0.0072(3) 0.0384(4)
    S1 0.0281(2) 0.0293(2) 0.0188(2) 0.00123(18) 0.00349(17) 0.00343(18)
    O1 0.0258(7) 0.0302(7) 0.0268(7) 0.0092(6) 0.0044(5) -0.0010(6)
    O2 0.0277(8) 0.0484(9) 0.0358(8) -0.0032(7) 0.0136(6) -0.0022(7)
    C1 0.0210(8) 0.0223(8) 0.0210(8) 0.0032(7) 0.0012(7) 0.0024(7)
    C2 0.0194(8) 0.0224(8) 0.0214(8) 0.0020(7) 0.0022(7) 0.0032(7)
    C3 0.0207(9) 0.0270(9) 0.0344(10) 0.0038(7) 0.0034(7) 0.0090(8)
    C4 0.0203(9) 0.0330(10) 0.0460(12) 0.0002(8) -0.0024(8) 0.0195(9)
    C5 0.0302(11) 0.0500(13) 0.0286(10) -0.0052(9) -0.0063(8) 0.0165(10)
    C6 0.0338(11) 0.0448(12) 0.0215(9) 0.0014(9) 0.0033(8) 0.0035(9)
    C7 0.0208(8) 0.0290(9) 0.0233(9) 0.0024(7) 0.0026(7) 0.0025(7)
    C8 0.0220(9) 0.0233(8) 0.0283(9) 0.0030(7) 0.0014(7) 0.0032(7)
    C9 0.0286(10) 0.0325(11) 0.0471(13) 0.0110(8) -0.0020(9) 0.0075(10)
    C10 0.0216(8) 0.0264(9) 0.0160(8) 0.0043(7) 0.0001(6) 0.0002(7)
    C11 0.0218(9) 0.0363(10) 0.0279(10) 0.0105(8) 0.0053(7) 0.0042(8)
    C12 0.0308(10) 0.0311(10) 0.0290(10) 0.0150(8) 0.0053(8) 0.0014(8)
    C13 0.0287(9) 0.0246(9) 0.0189(8) 0.0057(7) -0.0013(7) 0.0022(7)
    C14 0.0215(9) 0.0316(10) 0.0337(10) 0.0067(8) 0.0054(8) 0.0026(8)
    C15 0.0251(9) 0.0290(10) 0.0323(10) 0.0090(8) 0.0087(8) -0.0005(8)
_geom_special_details
;
 All esds (except the esd in the dihedral angle between two l.s. planes)
 are estimated using the full covariance matrix.  The cell esds are taken
 into account individually in the estimation of esds in distances, angles
 and torsion angles; correlations between esds in cell parameters are only
 used when they are defined by crystal symmetry.  An approximate (isotropic)
 treatment of cell esds is used for estimating esds involving l.s. planes.
;
loop_
    _geom_bond_atom_site_label_1
    _geom_bond_atom_site_label_2
    _geom_bond_site_symmetry_2
    _geom_bond_distance
    _geom_bond_publ_flag
    Br1 C13 . 1.895(2) ?
    Br1 Br1 2_777 3.6446(4) ?
    Cl1 C4 . 1.738(2) ?
    Cl1 Cl1 2_466 3.3576(15) ?
    S1 O2 . 1.4973(16) ?
    S1 C1 . 1.7522(19) ?
    S1 C10 . 1.798(2) ?
    O1 C8 . 1.369(2) ?
    O1 C7 . 1.375(2) ?
    C1 C8 . 1.360(3) ?
    C1 C2 . 1.444(3) ?
    C2 C7 . 1.393(3) ?
    C2 C3 . 1.396(3) ?
    C3 C4 . 1.386(3) ?
    C3 H3 . 0.9500 ?
    C4 C5 . 1.392(3) ?
    C5 C6 . 1.378(4) ?
    C5 H5 . 0.9500 ?
    C6 C7 . 1.379(3) ?
    C6 H6 . 0.9500 ?
    C8 C9 . 1.482(3) ?
    C9 H9A . 0.9800 ?
    C9 H9B . 0.9800 ?
    C9 H9C . 0.9800 ?
    C10 C11 . 1.380(3) ?
    C10 C15 . 1.388(3) ?
    C11 C12 . 1.387(3) ?
    C11 H11 . 0.9500 ?
    C12 C13 . 1.385(3) ?
    C12 H12 . 0.9500 ?
    C13 C14 . 1.383(3) ?
    C14 C15 . 1.383(3) ?
    C14 H14 . 0.9500 ?
    C15 H15 . 0.9500 ?
loop_
    _geom_angle_atom_site_label_1
    _geom_angle_atom_site_label_2
    _geom_angle_atom_site_label_3
    _geom_angle_site_symmetry_1
    _geom_angle_site_symmetry_3
    _geom_angle
    _geom_angle_publ_flag
    C13 Br1 Br1 . 2_777 129.17(6) ?
    C4 Cl1 Cl1 . 2_466 147.84(10) ?
    O2 S1 C1 . . 108.52(9) ?
    O2 S1 C10 . . 106.57(9) ?
    C1 S1 C10 . . 98.01(9) ?
    C8 O1 C7 . . 106.55(14) ?
    C8 C1 C2 . . 107.50(16) ?
    C8 C1 S1 . . 123.01(15) ?
    C2 C1 S1 . . 129.49(14) ?
    C7 C2 C3 . . 119.56(18) ?
    C7 C2 C1 . . 104.41(16) ?
    C3 C2 C1 . . 136.02(18) ?
    C4 C3 C2 . . 116.62(19) ?
    C4 C3 H3 . . 121.7 ?
    C2 C3 H3 . . 121.7 ?
    C3 C4 C5 . . 122.8(2) ?
    C3 C4 Cl1 . . 118.67(18) ?
    C5 C4 Cl1 . . 118.47(17) ?
    C6 C5 C4 . . 120.8(2) ?
    C6 C5 H5 . . 119.6 ?
    C4 C5 H5 . . 119.6 ?
    C5 C6 C7 . . 116.4(2) ?
    C5 C6 H6 . . 121.8 ?
    C7 C6 H6 . . 121.8 ?
    O1 C7 C6 . . 125.35(18) ?
    O1 C7 C2 . . 110.85(17) ?
    C6 C7 C2 . . 123.8(2) ?
    C1 C8 O1 . . 110.68(17) ?
    C1 C8 C9 . . 132.7(2) ?
    O1 C8 C9 . . 116.58(17) ?
    C8 C9 H9A . . 109.5 ?
    C8 C9 H9B . . 109.5 ?
    H9A C9 H9B . . 109.5 ?
    C8 C9 H9C . . 109.5 ?
    H9A C9 H9C . . 109.5 ?
    H9B C9 H9C . . 109.5 ?
    C11 C10 C15 . . 120.93(18) ?
    C11 C10 S1 . . 119.38(15) ?
    C15 C10 S1 . . 119.34(15) ?
    C10 C11 C12 . . 119.95(18) ?
    C10 C11 H11 . . 120.0 ?
    C12 C11 H11 . . 120.0 ?
    C13 C12 C11 . . 118.80(18) ?
    C13 C12 H12 . . 120.6 ?
    C11 C12 H12 . . 120.6 ?
    C14 C13 C12 . . 121.50(19) ?
    C14 C13 Br1 . . 118.71(15) ?
    C12 C13 Br1 . . 119.75(15) ?
    C13 C14 C15 . . 119.41(18) ?
    C13 C14 H14 . . 120.3 ?
    C15 C14 H14 . . 120.3 ?
    C14 C15 C10 . . 119.37(18) ?
    C14 C15 H15 . . 120.3 ?
    C10 C15 H15 . . 120.3 ?
loop_
    _geom_torsion_atom_site_label_1
    _geom_torsion_atom_site_label_2
    _geom_torsion_atom_site_label_3
    _geom_torsion_atom_site_label_4
    _geom_torsion_site_symmetry_1
    _geom_torsion_site_symmetry_2
    _geom_torsion_site_symmetry_3
    _geom_torsion_site_symmetry_4
    _geom_torsion
    _geom_torsion_publ_flag
    O2 S1 C1 C8 . . . . -144.10(17) ?
    C10 S1 C1 C8 . . . . 105.36(17) ?
    O2 S1 C1 C2 . . . . 35.8(2) ?
    C10 S1 C1 C2 . . . . -74.70(18) ?
    C8 C1 C2 C7 . . . . -0.4(2) ?
    S1 C1 C2 C7 . . . . 179.69(15) ?
    C8 C1 C2 C3 . . . . 178.4(2) ?
    S1 C1 C2 C3 . . . . -1.6(3) ?
    C7 C2 C3 C4 . . . . -0.2(3) ?
    C1 C2 C3 C4 . . . . -178.8(2) ?
    C2 C3 C4 C5 . . . . -0.9(3) ?
    C2 C3 C4 Cl1 . . . . 178.31(14) ?
    Cl1 Cl1 C4 C3 2_466 . . . 8.9(3) ?
    Cl1 Cl1 C4 C5 2_466 . . . -171.87(13) ?
    C3 C4 C5 C6 . . . . 1.1(3) ?
    Cl1 C4 C5 C6 . . . . -178.09(17) ?
    C4 C5 C6 C7 . . . . -0.2(3) ?
    C8 O1 C7 C6 . . . . -179.8(2) ?
    C8 O1 C7 C2 . . . . 0.5(2) ?
    C5 C6 C7 O1 . . . . 179.31(19) ?
    C5 C6 C7 C2 . . . . -1.0(3) ?
    C3 C2 C7 O1 . . . . -179.05(16) ?
    C1 C2 C7 O1 . . . . -0.1(2) ?
    C3 C2 C7 C6 . . . . 1.2(3) ?
    C1 C2 C7 C6 . . . . -179.82(19) ?
    C2 C1 C8 O1 . . . . 0.7(2) ?
    S1 C1 C8 O1 . . . . -179.37(13) ?
    C2 C1 C8 C9 . . . . 179.8(2) ?
    S1 C1 C8 C9 . . . . -0.3(3) ?
    C7 O1 C8 C1 . . . . -0.7(2) ?
    C7 O1 C8 C9 . . . . -179.98(17) ?
    O2 S1 C10 C11 . . . . 11.79(19) ?
    C1 S1 C10 C11 . . . . 123.91(16) ?
    O2 S1 C10 C15 . . . . -174.93(16) ?
    C1 S1 C10 C15 . . . . -62.81(18) ?
    C15 C10 C11 C12 . . . . 1.4(3) ?
    S1 C10 C11 C12 . . . . 174.58(16) ?
    C10 C11 C12 C13 . . . . 0.3(3) ?
    C11 C12 C13 C14 . . . . -1.0(3) ?
    C11 C12 C13 Br1 . . . . -178.79(15) ?
    Br1 Br1 C13 C14 2_777 . . . -52.56(18) ?
    Br1 Br1 C13 C12 2_777 . . . 125.32(15) ?
    C12 C13 C14 C15 . . . . 0.0(3) ?
    Br1 C13 C14 C15 . . . . 177.84(16) ?
    C13 C14 C15 C10 . . . . 1.7(3) ?
    C11 C10 C15 C14 . . . . -2.4(3) ?
    S1 C10 C15 C14 . . . . -175.55(16) ?
_iucr_refine_instructions_details
;
TITL 1166 IN P-1
CELL  0.71073  6.41920  9.91850 11.77550 100.68100 92.11300 104.16800
ZERR 2  0.00010  0.00020  0.00020  0.00100  0.00100  0.00100
LATT 1
SFAC C H O S CL BR
UNIT 30 20 4 2 2 2
TEMP -100
L.S. 15
ACTA
CONF
BOND $H
MPLA 9 C1 C2 C3 C4 C% C6 C7 O1 C8
MPLA 6 C10 C11 C12 C13 C14 C15
EQIV $1 -1-X, 1-Y, 1-Z
EQIV $2 2-X, 2-Y, 2-Z
OMIT 1 2 0
OMIT 1 -1 3
OMIT -1 1 1
OMIT -1 2 2
FMAP 2
PLAN 20
SIZE 0.272 0.313 0.38
BIND BR1 BR1_$2
WGHT    0.041800    0.330800
FVAR       0.24825
BR1   6    0.739450    0.920529    0.917091    11.00000    0.04322    0.02544 =
         0.02911    0.00208    0.00126    0.00304
CL1   5   -0.347955    0.392540    0.444101    11.00000    0.02731    0.05448 =
         0.08385    0.03836   -0.00719    0.00827
S1    4    0.184317    0.271538    0.842850    11.00000    0.02809    0.02934 =
         0.01884    0.00343    0.00349    0.00123
O1    3    0.306803    0.102449    0.532233    11.00000    0.02577    0.03019 =
         0.02675   -0.00105    0.00444    0.00921
O2    3   -0.043557    0.273774    0.863847    11.00000    0.02768    0.04844 =
         0.03579   -0.00224    0.01355   -0.00324
C1    1    0.196982    0.213473    0.693985    11.00000    0.02099    0.02232 =
         0.02100    0.00242    0.00124    0.00324
C2    1    0.081113    0.239938    0.596508    11.00000    0.01937    0.02243 =
         0.02137    0.00319    0.00215    0.00201
C3    1   -0.075817    0.312253    0.581458    11.00000    0.02074    0.02696 =
         0.03435    0.00900    0.00341    0.00384
AFIX  43
H3    2   -0.130733    0.361644    0.645647    11.00000   -1.20000
AFIX   0
C4    1   -0.147443    0.308351    0.468159    11.00000    0.02032    0.03301 =
         0.04595    0.01946   -0.00245    0.00019
C5    1   -0.067635    0.238355    0.372543    11.00000    0.03025    0.04998 =
         0.02864    0.01652   -0.00630   -0.00523
AFIX  43
H5    2   -0.120303    0.240207    0.296537    11.00000   -1.20000
AFIX   0
C6    1    0.086877    0.166410    0.386861    11.00000    0.03379    0.04478 =
         0.02147    0.00353    0.00334    0.00143
AFIX  43
H6    2    0.142705    0.117950    0.322541    11.00000   -1.20000
AFIX   0
C7    1    0.156015    0.168604    0.499634    11.00000    0.02079    0.02899 =
         0.02332    0.00249    0.00262    0.00239
C8    1    0.327578    0.130601    0.650995    11.00000    0.02198    0.02326 =
         0.02834    0.00316    0.00138    0.00302
C9    1    0.483257    0.069690    0.707102    11.00000    0.02859    0.03254 =
         0.04707    0.00747   -0.00203    0.01098
AFIX 137
H9A   2    0.630430    0.125485    0.702559    11.00000   -1.50000
H9B   2    0.466814   -0.028722    0.667227    11.00000   -1.50000
H9C   2    0.455504    0.072017    0.788632    11.00000   -1.50000
AFIX   0
C10   1    0.333075    0.453169    0.854421    11.00000    0.02159    0.02643 =
         0.01598    0.00019    0.00006    0.00433
C11   1    0.239573    0.560692    0.899101    11.00000    0.02177    0.03632 =
         0.02785    0.00422    0.00529    0.01050
AFIX  43
H11   2    0.093632    0.538652    0.917186    11.00000   -1.20000
AFIX   0
C12   1    0.358828    0.701046    0.917605    11.00000    0.03081    0.03112 =
         0.02904    0.00144    0.00535    0.01496
AFIX  43
H12   2    0.296112    0.775837    0.948645    11.00000   -1.20000
AFIX   0
C13   1    0.570943    0.730138    0.890006    11.00000    0.02873    0.02461 =
         0.01889    0.00216   -0.00129    0.00574
C14   1    0.666207    0.622730    0.846361    11.00000    0.02150    0.03163 =
         0.03374    0.00264    0.00543    0.00670
AFIX  43
H14   2    0.811943    0.644759    0.827932    11.00000   -1.20000
AFIX   0
C15   1    0.547400    0.482907    0.829771    11.00000    0.02508    0.02902 =
         0.03231   -0.00048    0.00868    0.00904
AFIX  43
H15   2    0.611891    0.407961    0.801775    11.00000   -1.20000
HKLF 4
REM  1166 IN P-1
REM R1 =  0.0305 for   3236 Fo > 4sig(Fo)  and  0.0338 for all   3529 data
REM    182 parameters refined using      0 restraints
END
WGHT      0.0414      0.3446
REM Highest difference peak  0.552,  deepest hole -0.760,  1-sigma level  0.106
Q1    1   0.8279  0.8812  0.9085  11.00000  0.05    0.55
Q2    1  -0.3443  0.4224  0.5082  11.00000  0.05    0.38
Q3    1   0.0996  0.1996  0.5475  11.00000  0.05    0.31
Q4    1   0.7375  0.8638  1.0568  11.00000  0.05    0.30
Q5    1   0.0094  0.2839  0.5862  11.00000  0.05    0.29
Q6    1  -0.1015  0.3205  0.5251  11.00000  0.05    0.29
Q7    1  -0.1906  0.3106  0.3025  11.00000  0.05    0.28
Q8    1   0.9458  0.7021  0.7773  11.00000  0.05    0.27
Q9    1   0.1004  0.5171  0.9864  11.00000  0.05    0.26
Q10   1  -0.1395  0.3647  0.2828  11.00000  0.05    0.25
Q11   1  -0.3320  0.2134  0.5827  11.00000  0.05    0.24
Q12   1  -0.1874  0.3813  0.2505  11.00000  0.05    0.24
Q13   1   0.2395  0.6619  1.0163  11.00000  0.05    0.24
Q14   1  -0.1932  0.1163  0.2359  11.00000  0.05    0.23
Q15   1  -0.0411  0.3779  0.6196  11.00000  0.05    0.23
Q16   1  -0.2991  0.2387  0.6000  11.00000  0.05    0.23
Q17   1  -0.3873  0.2296  0.5545  11.00000  0.05    0.23
Q18   1   0.5162  0.3913  0.9169  11.00000  0.05    0.23
Q19   1   0.0014  0.4631  0.9800  11.00000  0.05    0.23
Q20   1   0.2687  0.1357  0.8889  11.00000  0.05    0.23
;
