# Supplementary material for: 3-(4-Bromo­phenyl­sulfin­yl)-5-chloro-2-methyl-1-benzofuran
Source: Acta Crystallogr Sect E Struct Rep Online. 2012 Jun 13;68(Pt 7):o2080. doi: 10.1107/S1600536812025846 (PMC3393896; doi:10.1107/S1600536812025846)
Supplement: Supplementary file 2 [file e-68-o2080-Isup2.hkl]

# 
# h,k,l, Fc-squared, Fo-squared, sigma(Fo-squared) and status flag 
# 
data_I
_shelx_title ' 1166 IN P-1' 
_shelx_refln_list_code          4 
_shelx_F_calc_maximum      104.90 
_exptl_crystal_F_000       368.00 
_reflns_d_resolution_high  0.7499 
 
loop_ 
 _symmetry_equiv_pos_as_xyz 
 'x, y, z' 
 '-x, -y, -z' 
 
_cell_length_a     6.4192 
_cell_length_b     9.9185 
_cell_length_c    11.7755 
_cell_angle_alpha 100.681 
_cell_angle_beta   92.113 
_cell_angle_gamma 104.168 
 
_shelx_F_squared_multiplier     1.000 
 
loop_ 
 _refln_index_h 
 _refln_index_k 
 _refln_index_l 
 _refln_F_squared_calc 
 _refln_F_squared_meas 
 _refln_F_squared_sigma 
 _refln_observed_status 
   1   0   0        1.07        1.47      0.43 o 
   2   0   0     5264.38     4426.45     58.90 o 
   3   0   0      354.96      384.80      5.69 o 
   4   0   0       80.32       69.59      1.82 o 
   5   0   0      133.87      142.18      3.42 o 
   6   0   0       10.96       12.68      3.14 o 
   7   0   0       98.24      115.39     14.77 o 
   8   0   0       33.72       39.36      4.20 o 
  -8   1   0       55.03       61.92      5.19 o 
  -7   1   0      218.87      226.64     14.85 o 
  -6   1   0      633.63      636.96     12.71 o 
  -5   1   0       40.14       42.66      1.70 o 
  -4   1   0      282.01      280.92      4.90 o 
  -3   1   0     2322.82     2373.52     34.79 o 
  -2   1   0      514.22      530.95      7.17 o 
  -1   1   0     5099.51     3331.33     50.24 o 
   0   1   0      404.15      372.42      8.00 o 
   1   1   0     2454.02     2265.04     33.56 o 
   2   1   0     2155.72     2175.01     28.42 o 
   3   1   0      784.90      793.74     11.34 o 
   4   1   0     3357.47     3300.15     47.84 o 
   5   1   0      322.65      319.60      5.81 o 
   6   1   0       95.22      107.70      5.04 o 
   7   1   0       53.35       61.84      4.27 o 
   8   1   0        5.58        2.07      3.35 o 
  -8   2   0      106.98      114.48      5.97 o 
  -7   2   0        1.19       -0.57      3.57 o 
  -6   2   0      171.14      183.29      7.36 o 
  -5   2   0       45.86       49.65      1.68 o 
  -4   2   0     2913.24     2944.53     45.26 o 
  -3   2   0       12.76       22.21      0.79 o 
  -2   2   0     1853.33     1747.07     25.60 o 
  -1   2   0     1414.52     1368.72     20.11 o 
   0   2   0     1147.87     1227.81     24.74 o 
   2   2   0      204.94      284.89      3.98 o 
   3   2   0     1719.70     1850.96     27.42 o 
   4   2   0       15.52       20.37      1.77 o 
   5   2   0      579.94      596.24     12.65 o 
   6   2   0        6.20        7.91      2.45 o 
   7   2   0      122.93      144.95      6.51 o 
  -8   3   0       91.45       99.47     11.11 o 
  -7   3   0      187.13      194.79      6.31 o 
  -6   3   0      172.46      197.97      5.78 o 
  -5   3   0     1136.03     1189.42     18.87 o 
  -4   3   0     1030.25     1071.04     16.90 o 
  -3   3   0      747.78      710.36     10.75 o 
  -2   3   0      182.16      171.76      3.17 o 
  -1   3   0     1328.44     1318.49     19.39 o 
   0   3   0      103.04      100.06      2.09 o 
   1   3   0     1251.83     1314.53     18.63 o 
   2   3   0      124.91      162.34      4.31 o 
   3   3   0     1061.24     1107.27     15.59 o 
   4   3   0     1229.23     1207.37     21.10 o 
   5   3   0      427.76      445.75      8.60 o 
   6   3   0      274.75      271.69      9.27 o 
   7   3   0       28.21       29.61      3.55 o 
  -8   4   0       58.49       57.68      4.53 o 
  -7   4   0       54.54       54.50      3.00 o 
  -6   4   0      156.76      160.81      4.65 o 
  -5   4   0     1816.94     1837.84     31.25 o 
  -4   4   0       13.33       11.79      0.93 o 
  -3   4   0     7495.90     6909.98    105.46 o 
  -2   4   0      174.66      186.00      3.34 o 
  -1   4   0     5691.10     5012.98     98.48 o 
   0   4   0      116.03      112.38      3.34 o 
   1   4   0      213.48      196.18      3.28 o 
   2   4   0     2667.10     2870.96     42.28 o 
   3   4   0       91.57       98.53      1.97 o 
   4   4   0        8.13        8.61      1.62 o 
   5   4   0       20.16       21.90      1.75 o 
   6   4   0        3.82        4.94      2.61 o 
   7   4   0       22.98       26.97      3.59 o 
  -8   5   0        0.68        8.57      2.96 o 
  -7   5   0      156.37      172.24      5.30 o 
  -6   5   0      134.24      135.92      4.32 o 
  -5   5   0      138.16      153.02      3.63 o 
  -4   5   0     1363.24     1398.19     21.96 o 
  -3   5   0      190.45      180.31      3.20 o 
  -2   5   0      411.34      377.73      5.93 o 
  -1   5   0      991.65     1023.50     16.48 o 
   0   5   0     2615.33     2715.68     38.16 o 
   1   5   0      913.90      889.03     13.37 o 
   2   5   0      605.88      582.99      8.72 o 
   3   5   0      594.82      614.65     11.04 o 
   4   5   0      211.79      220.08      5.30 o 
   5   5   0        0.61        1.68      3.00 o 
   6   5   0       76.44       76.63      4.56 o 
  -8   6   0        2.71       -2.36      3.77 o 
  -7   6   0       25.64       31.36      3.11 o 
  -6   6   0       50.40       42.44      2.48 o 
  -5   6   0      384.17      394.44      7.54 o 
  -4   6   0      825.03      817.22     13.15 o 
  -3   6   0      133.02      140.73      3.03 o 
  -2   6   0     3094.46     3108.61     49.27 o 
  -1   6   0        2.68        4.06      0.72 o 
   0   6   0     3968.62     3914.00     54.90 o 
   1   6   0      117.94      118.32      2.40 o 
   2   6   0      631.50      626.41     12.26 o 
   3   6   0       96.19      102.29      3.81 o 
   4   6   0      442.00      448.54     10.67 o 
   5   6   0       89.95       97.03      6.00 o 
   6   6   0       63.35       61.84      4.21 o 
  -8   7   0       71.14       82.35      4.47 o 
  -7   7   0        5.84       12.22      2.31 o 
  -6   7   0      383.65      400.45      9.36 o 
  -5   7   0        0.18        1.08      1.47 o 
  -4   7   0      451.20      458.10      8.48 o 
  -3   7   0       57.28       60.15      2.13 o 
  -2   7   0      219.77      225.46      4.54 o 
  -1   7   0       79.98       93.79      2.10 o 
   0   7   0      231.70      231.44      3.86 o 
   1   7   0      704.53      714.91     11.89 o 
   2   7   0      490.92      527.55     10.67 o 
   3   7   0      227.69      230.04      5.51 o 
   4   7   0      607.42      639.70     16.12 o 
   5   7   0      253.52      265.70      9.21 o 
  -7   8   0        6.78        3.20      2.36 o 
  -6   8   0      132.62      143.24      6.25 o 
  -5   8   0        6.56        2.76      1.92 o 
  -4   8   0     1416.39     1365.81     29.79 o 
  -3   8   0      565.24      553.72     11.19 o 
  -2   8   0     1005.11     1016.21     19.57 o 
  -1   8   0      616.61      661.10     11.74 o 
   0   8   0       98.53       91.44      2.46 o 
   1   8   0      330.09      359.18      6.84 o 
   2   8   0        2.31        7.49      3.57 o 
   3   8   0      104.04      102.63      4.18 o 
   4   8   0       10.74       13.63      2.81 o 
   5   8   0       81.99       71.38      4.21 o 
  -7   9   0       50.83       37.22      3.34 o 
  -6   9   0        4.63        3.31      1.97 o 
  -5   9   0      641.11      599.23     15.53 o 
  -4   9   0       10.96        6.34      1.81 o 
  -3   9   0      745.50      721.50     16.30 o 
  -2   9   0       24.68       24.03      1.56 o 
  -1   9   0      115.84      115.88      2.84 o 
   0   9   0      340.36      345.76      7.09 o 
   1   9   0      228.72      229.26      6.62 o 
   2   9   0        0.11       -0.10      1.78 o 
   3   9   0      166.54      179.42      5.98 o 
   4   9   0        2.53        2.57      2.61 o 
  -6  10   0       26.68       36.42      5.22 o 
  -5  10   0      115.85      125.62      5.13 o 
  -4  10   0       14.92       13.29      2.64 o 
  -3  10   0      548.65      536.49     14.31 o 
  -2  10   0      176.44      165.45      4.53 o 
  -1  10   0      976.00      982.11     20.47 o 
   0  10   0       63.21       72.39      4.26 o 
   1  10   0      398.33      394.48     10.48 o 
   2  10   0        2.04        1.62      2.06 o 
   3  10   0       82.87       82.83      4.57 o 
  -6  11   0        0.63        5.98      4.95 o 
  -5  11   0        9.02       14.41      3.39 o 
  -4  11   0       72.64       66.48      3.77 o 
  -3  11   0        3.28        1.76      1.68 o 
  -2  11   0      191.39      179.88      4.97 o 
  -1  11   0      230.13      224.97      5.81 o 
   0  11   0      283.29      300.50      8.42 o 
   1  11   0      143.21      126.61      4.78 o 
   2  11   0      188.66      198.07      6.44 o 
  -5  12   0      124.88      125.12      6.51 o 
  -4  12   0       68.55       65.32      3.37 o 
  -3  12   0        9.27       12.40      2.29 o 
  -2  12   0       65.69       61.25      3.21 o 
  -1  12   0       49.26       50.82      3.02 o 
   0  12   0       98.77       94.10      4.87 o 
   1  12   0        3.23        2.05      2.57 o 
   2 -13   1      306.41      295.31      8.42 o 
   3 -13   1      113.72      109.96      4.53 o 
  -1 -12   1       58.59       55.66      3.81 o 
   0 -12   1       20.11       19.60      2.73 o 
   1 -12   1      389.93      377.06      8.88 o 
   2 -12   1        1.59        0.98      2.48 o 
   3 -12   1      111.00      116.69      4.53 o 
   4 -12   1       15.09       12.92      3.16 o 
   5 -12   1       32.58       40.33      4.09 o 
  -2 -11   1      108.87      116.90      6.25 o 
  -1 -11   1      102.60      102.17      4.37 o 
   0 -11   1      215.22      240.05      6.24 o 
   1 -11   1      132.23      126.30      4.04 o 
   2 -11   1       12.04       10.81      2.44 o 
   3 -11   1      234.05      245.84      7.43 o 
   4 -11   1       56.24       64.77      5.32 o 
   5 -11   1      173.94      176.94      7.52 o 
   6 -11   1       45.73       58.32      4.67 o 
  -3 -10   1      593.86      602.18     18.06 o 
  -2 -10   1       12.18       15.64      2.23 o 
  -1 -10   1      850.28      843.36     20.65 o 
   0 -10   1       76.25       70.09      2.81 o 
   1 -10   1      510.11      502.42     11.03 o 
   2 -10   1      299.82      293.64      6.94 o 
   3 -10   1       36.76       36.05      4.32 o 
   4 -10   1        2.06        0.98      1.96 o 
   5 -10   1       33.70       29.48      2.84 o 
   6 -10   1        5.79       11.79      2.47 o 
   7 -10   1       12.56        7.06      2.84 o 
  -4  -9   1       99.92       98.34      5.16 o 
  -3  -9   1      112.65      105.80      5.13 o 
  -2  -9   1      360.84      345.69      9.37 o 
  -1  -9   1      163.76      185.37      4.96 o 
   0  -9   1      547.71      576.58     12.39 o 
   1  -9   1      336.86      350.50      7.92 o 
   2  -9   1      131.54      136.64      5.90 o 
   3  -9   1      189.24      186.18      5.20 o 
   4  -9   1      133.90      152.76      8.90 o 
   5  -9   1       31.49       23.58      2.12 o 
   6  -9   1       85.35       95.29      5.15 o 
   7  -9   1        0.34        3.14      2.63 o 
  -5  -8   1       83.08       67.99      4.32 o 
  -4  -8   1      149.70      146.67      6.18 o 
  -3  -8   1      237.89      214.67      6.51 o 
  -2  -8   1      640.06      654.88     16.19 o 
  -1  -8   1       18.66       21.68      2.11 o 
   0  -8   1      681.57      658.90     10.75 o 
   1  -8   1        3.11        3.98      1.06 o 
   2  -8   1     1305.80     1299.29     22.35 o 
   3  -8   1       67.51       77.28      2.64 o 
   4  -8   1      353.46      353.63      6.84 o 
   5  -8   1       52.37       50.91      2.36 o 
   6  -8   1      160.69      170.11      5.10 o 
   7  -8   1       45.55       37.33      2.98 o 
  -5  -7   1      115.11      115.47      5.68 o 
  -4  -7   1      217.73      211.08      7.61 o 
  -3  -7   1        3.05        5.68      1.80 o 
  -2  -7   1      312.32      342.64      6.55 o 
  -1  -7   1       38.58       43.74      1.77 o 
   0  -7   1      434.17      432.31      8.38 o 
   1  -7   1      334.12      317.88      8.64 o 
   2  -7   1      724.34      709.33     11.77 o 
   3  -7   1      820.19      851.51     16.52 o 
   4  -7   1      145.60      143.76      3.41 o 
   5  -7   1      305.36      340.21      8.31 o 
   6  -7   1       19.44       21.06      2.16 o 
   7  -7   1       45.21       52.39      3.14 o 
   8  -7   1        7.14        5.95      2.94 o 
  -6  -6   1      249.76      259.26      9.37 o 
  -5  -6   1       70.36       83.79      5.84 o 
  -4  -6   1     1365.92     1393.55     33.19 o 
  -3  -6   1     1071.48     1156.82     20.06 o 
  -2  -6   1     2406.70     2447.23     36.10 o 
  -1  -6   1      546.90      565.94      9.15 o 
   0  -6   1      244.78      259.65      4.50 o 
   1  -6   1       37.27       28.29      1.09 o 
   2  -6   1      131.61      147.71      2.71 o 
   3  -6   1        8.87        9.73      0.86 o 
   4  -6   1        8.59       10.27      2.34 o 
   5  -6   1        4.85        8.50      1.27 o 
   6  -6   1      360.17      351.73      8.35 o 
   7  -6   1      344.16      368.65      9.04 o 
   8  -6   1       61.59       55.03      3.78 o 
  -6  -5   1        5.46        4.76      2.84 o 
  -5  -5   1      577.87      602.34     16.04 o 
  -4  -5   1       12.07       11.66      1.68 o 
  -3  -5   1      529.26      571.89      8.80 o 
  -2  -5   1      240.45      240.21      3.94 o 
  -1  -5   1     1272.72     1331.46     19.70 o 
   0  -5   1     3388.68     3479.36     59.65 o 
   1  -5   1     1952.87     1953.60     31.10 o 
   2  -5   1      133.43      126.01      2.33 o 
   3  -5   1      461.11      431.50      6.81 o 
   4  -5   1        3.44        7.68      0.89 o 
   5  -5   1      130.33      127.51      3.22 o 
   6  -5   1      218.73      240.88      8.17 o 
   7  -5   1       16.76       11.72      2.21 o 
   8  -5   1       35.90       48.31      3.56 o 
  -7  -4   1      107.24      106.89      6.00 o 
  -6  -4   1      130.19      115.85      5.57 o 
  -5  -4   1      173.83      186.02      6.75 o 
  -4  -4   1       28.90       36.21      1.83 o 
  -3  -4   1     2328.75     2313.20     32.14 o 
  -2  -4   1     3987.29     4263.84     62.49 o 
  -1  -4   1     8737.44     7555.40    145.87 o 
   0  -4   1     1294.81     1383.02     32.84 o 
   1  -4   1     1954.57     1983.51     29.11 o 
   2  -4   1     1116.80     1253.98     21.62 o 
   3  -4   1      379.16      336.29      5.39 o 
   4  -4   1      788.03      790.46     12.63 o 
   5  -4   1      679.25      663.26     11.87 o 
   6  -4   1       83.06       72.73      2.70 o 
   7  -4   1       87.23       95.62      6.43 o 
   8  -4   1       22.71       26.46      5.03 o 
  -7  -3   1       46.89       46.28      4.09 o 
  -6  -3   1        3.12        1.94      2.52 o 
  -5  -3   1       10.52       14.92      3.07 o 
  -4  -3   1        6.27       10.57      0.96 o 
  -3  -3   1      145.16      151.07      2.61 o 
  -2  -3   1      588.78      655.09      9.31 o 
  -1  -3   1       15.81       23.56      1.48 o 
   0  -3   1     3472.29     3336.85     91.71 o 
   1  -3   1     5422.16     4759.27     69.39 o 
   2  -3   1     6246.96     5439.34     98.80 o 
   3  -3   1      451.11      408.89      6.38 o 
   4  -3   1      791.81      771.08     12.35 o 
   5  -3   1      260.16      264.74      5.31 o 
   6  -3   1        6.68        7.40      1.50 o 
   7  -3   1       88.27       92.30      3.63 o 
   8  -3   1       39.90       41.04      3.93 o 
  -7  -2   1      490.57      533.54     19.07 o 
  -6  -2   1      413.30      446.96     13.88 o 
  -5  -2   1     2062.27     2130.68     33.72 o 
  -4  -2   1      297.91      307.60      5.07 o 
  -3  -2   1       94.18       97.67      1.85 o 
  -2  -2   1      270.85      264.09      3.72 o 
  -1  -2   1     9156.16     7124.38    135.13 o 
   0  -2   1     1393.58     1403.74     22.49 o 
   1  -2   1       17.35       23.36      1.03 o 
   2  -2   1     1481.96     1457.88     23.21 o 
   3  -2   1     1203.94     1303.04     19.35 o 
   4  -2   1     1012.00      969.52     15.33 o 
   5  -2   1      504.61      480.71      8.85 o 
   6  -2   1     1273.52     1278.89     29.49 o 
   7  -2   1      130.83      135.06      5.19 o 
   8  -2   1      134.80      138.90      6.49 o 
  -8  -1   1      285.34      314.51     11.34 o 
  -7  -1   1        7.34        8.52      3.16 o 
  -6  -1   1      339.20      366.41     11.64 o 
  -5  -1   1       86.12       83.24      2.48 o 
  -4  -1   1      777.01      808.10     12.15 o 
  -3  -1   1      346.04      323.77      4.86 o 
  -2  -1   1      772.31      791.82     10.07 o 
  -1  -1   1      654.54      698.48     10.48 o 
   0  -1   1       31.20       34.76      0.61 o 
   1  -1   1      406.48      433.11      6.82 o 
   2  -1   1     2082.11     2022.46     32.03 o 
   3  -1   1     1859.24     1817.09     26.81 o 
   4  -1   1        9.73       12.62      1.19 o 
   5  -1   1      214.64      215.27      4.52 o 
   6  -1   1      454.51      452.88     10.75 o 
   7  -1   1      116.15      126.81      5.72 o 
   8  -1   1      191.90      242.17     15.98 o 
  -8   0   1      122.31      134.16     13.06 o 
  -7   0   1       10.95        7.69      3.08 o 
  -6   0   1      806.00      847.48     25.47 o 
  -5   0   1     1421.66     1451.69     22.91 o 
  -4   0   1     3343.17     3390.16     56.35 o 
  -3   0   1       70.05       38.45      1.07 o 
  -2   0   1     2644.31     2605.26     47.37 o 
  -1   0   1     2115.96     1981.79     51.32 o 
   0   0   1      268.57      283.78      5.74 o 
   1   0   1       44.00       48.15      1.29 o 
   2   0   1     1246.73     1241.58     18.61 o 
   3   0   1       20.61       26.37      0.82 o 
   4   0   1     1221.07     1288.74     19.03 o 
   5   0   1      188.61      166.94      3.74 o 
   6   0   1       50.64       55.28      3.11 o 
   7   0   1      436.00      468.44     14.56 o 
   8   0   1        1.20        1.59      3.33 o 
  -8   1   1        2.08        4.95      3.33 o 
  -7   1   1      159.74      164.39      6.71 o 
  -6   1   1       12.29       17.33      1.87 o 
  -5   1   1      140.72      164.78      3.41 o 
  -4   1   1      236.59      260.44      4.58 o 
  -3   1   1     2218.06     2238.38     32.92 o 
  -2   1   1     1031.75     1046.10     14.62 o 
   0   1   1      830.29      806.20     13.07 o 
   1   1   1     1844.26     1724.51     27.73 o 
   2   1   1      479.69      507.23     11.44 o 
   3   1   1      807.82      870.79     12.41 o 
   4   1   1      164.79      178.84      3.22 o 
   5   1   1       16.28       20.24      1.56 o 
   6   1   1        6.15        6.36      1.74 o 
   7   1   1       19.07       22.03      3.19 o 
  -8   2   1      118.12      138.85      6.71 o 
  -7   2   1      307.72      308.40      9.50 o 
  -6   2   1        9.17       13.60      1.76 o 
  -5   2   1      471.98      481.29      8.13 o 
  -4   2   1      700.48      793.39     12.65 o 
  -3   2   1     2631.72     2670.54     42.14 o 
  -2   2   1      248.29      255.97      4.03 o 
  -1   2   1      241.75      239.26      4.09 o 
   0   2   1      970.79      947.71     13.20 o 
   1   2   1      717.61      676.56     10.10 o 
   2   2   1      896.08     1000.55     14.91 o 
   3   2   1     2848.32     2818.33     41.50 o 
   4   2   1      330.13      353.88      8.47 o 
   5   2   1     1876.16     1913.64     37.15 o 
   6   2   1        0.70        1.31      1.76 o 
   7   2   1       84.32       86.36      4.83 o 
  -8   3   1       28.88       30.41      3.90 o 
  -7   3   1       25.55       31.78      2.81 o 
  -6   3   1       76.37       74.85      2.96 o 
  -5   3   1       22.53       18.47      2.03 o 
  -4   3   1      526.60      524.52      8.58 o 
  -3   3   1      633.64      604.04      9.21 o 
  -2   3   1       82.76       96.92      1.91 o 
  -1   3   1      719.66      723.49     13.24 o 
   0   3   1      887.96      902.11     14.48 o 
   1   3   1     3927.84     3847.66     58.32 o 
   2   3   1     2900.82     3003.77     44.10 o 
   3   3   1      672.20      710.63     10.60 o 
   4   3   1     1555.67     1605.91     30.34 o 
   5   3   1      232.54      237.64      5.16 o 
   6   3   1        3.76        6.33      2.45 o 
   7   3   1      121.30      132.11      6.82 o 
  -8   4   1        3.68        4.49      2.82 o 
  -7   4   1      316.89      357.84      9.77 o 
  -6   4   1      132.07      129.23      4.10 o 
  -5   4   1      914.15      947.23     15.24 o 
  -4   4   1      895.55      846.72     13.52 o 
  -3   4   1      198.09      175.10      3.08 o 
  -2   4   1     1106.28     1243.37     18.37 o 
  -1   4   1      389.96      377.67      6.33 o 
   0   4   1      302.17      296.49      4.75 o 
   1   4   1      437.06      438.66      7.33 o 
   2   4   1      409.11      403.10      6.12 o 
   3   4   1       91.83      111.75      2.76 o 
   4   4   1      370.67      372.90      7.92 o 
   5   4   1      102.42      115.40      4.43 o 
   6   4   1      770.14      793.45     23.16 o 
   7   4   1        0.73        0.97      5.76 o 
  -8   5   1       31.01       26.62      3.31 o 
  -7   5   1       12.64       16.07      3.98 o 
  -6   5   1      200.84      209.29      5.62 o 
  -5   5   1      189.00      179.17      4.05 o 
  -4   5   1      674.46      673.74     12.70 o 
  -3   5   1      799.28      761.35     12.16 o 
  -2   5   1     1254.42     1171.28     20.74 o 
  -1   5   1      587.11      617.82      9.40 o 
   0   5   1     1359.90     1388.67     19.80 o 
   1   5   1       10.78       10.84      0.90 o 
   2   5   1      721.05      747.36     13.01 o 
   3   5   1       15.12       18.50      1.45 o 
   4   5   1       70.44       74.77      2.74 o 
   5   5   1       96.19       87.57      3.13 o 
   6   5   1      236.02      237.87      8.55 o 
  -8   6   1       81.95       87.51      4.51 o 
  -7   6   1        3.38        1.62      2.12 o 
  -6   6   1      106.92      119.07      4.02 o 
  -5   6   1       95.28       83.96      2.58 o 
  -4   6   1       84.75       96.04      2.56 o 
  -3   6   1      181.12      175.46      3.69 o 
  -2   6   1      732.46      707.56     11.70 o 
  -1   6   1        8.04       13.71      1.13 o 
   0   6   1     2995.30     2967.58     47.30 o 
   1   6   1      270.84      297.89      5.34 o 
   2   6   1     1647.74     1618.79     30.38 o 
   3   6   1       80.86       75.00      2.68 o 
   4   6   1      414.67      416.73      8.15 o 
   5   6   1       47.92       42.92      3.27 o 
   6   6   1        4.15       -0.73      2.58 o 
  -8   7   1        5.42        8.21      3.02 o 
  -7   7   1       21.21       31.85      2.70 o 
  -6   7   1       28.26       29.18      2.28 o 
  -5   7   1       61.09       72.02      2.68 o 
  -4   7   1       41.57       46.28      2.05 o 
  -3   7   1      714.80      721.73     14.16 o 
  -2   7   1     1060.67     1054.79     18.23 o 
  -1   7   1     2220.67     2248.61     37.88 o 
   0   7   1      142.24      165.24      3.33 o 
   1   7   1      976.18      990.86     17.15 o 
   2   7   1       82.73       98.28      3.04 o 
   3   7   1      343.90      351.38      7.66 o 
   4   7   1      210.35      213.74      7.01 o 
   5   7   1       11.29        6.70      2.46 o 
  -7   8   1      261.32      276.80      7.82 o 
  -6   8   1       20.90       22.60      2.21 o 
  -5   8   1       31.11       28.81      2.55 o 
  -4   8   1      148.15      155.37      4.17 o 
  -3   8   1        6.13        6.83      1.34 o 
  -2   8   1        7.68        9.58      1.20 o 
  -1   8   1       20.07       21.39      1.29 o 
   0   8   1       64.03       66.63      2.10 o 
   1   8   1     1007.56     1054.14     20.25 o 
   2   8   1      130.44      119.22      3.53 o 
   3   8   1      856.40      864.08     21.18 o 
   4   8   1       63.82       58.01      3.73 o 
   5   8   1      270.52      265.79     14.12 o 
  -7   9   1       49.43       48.06      4.01 o 
  -6   9   1       52.33       66.95      4.03 o 
  -5   9   1      408.85      374.85     11.71 o 
  -4   9   1      157.56      176.47      5.31 o 
  -3   9   1      290.22      288.55      6.52 o 
  -2   9   1       66.33       67.33      2.21 o 
  -1   9   1      613.59      620.72     10.63 o 
   0   9   1       31.47       42.41      2.98 o 
   1   9   1      261.40      265.79      6.82 o 
   2   9   1      122.89      119.68      4.48 o 
   3   9   1       19.38       24.62      2.48 o 
   4   9   1      110.05      106.40      4.91 o 
  -6  10   1      139.95      116.52      5.36 o 
  -5  10   1       55.89       64.36      3.67 o 
  -4  10   1       29.46       21.97      2.60 o 
  -3  10   1      608.30      598.31     12.15 o 
  -2  10   1        2.52        1.60      1.47 o 
  -1  10   1      369.50      366.35      8.38 o 
   0  10   1       24.10       24.85      2.20 o 
   1  10   1      241.78      241.17      7.04 o 
   2  10   1      174.03      166.46      5.64 o 
   3  10   1       39.18       41.98      3.16 o 
  -6  11   1       68.53       58.51      4.94 o 
  -5  11   1        5.44        4.03      3.27 o 
  -4  11   1      250.83      245.38      6.42 o 
  -3  11   1       71.76       73.35      3.11 o 
  -2  11   1      265.81      266.52      6.62 o 
  -1  11   1        2.56        2.43      1.77 o 
   0  11   1      624.88      647.01     16.23 o 
   1  11   1       40.59       34.58      2.67 o 
   2  11   1      192.97      180.53      6.86 o 
  -4  12   1       10.37        9.49      2.28 o 
  -3  12   1        0.40       -2.33      3.23 o 
  -2  12   1      320.07      317.67      8.64 o 
  -1  12   1       39.57       45.36      3.73 o 
   0  12   1      112.19      116.62      5.10 o 
   1 -13   2       12.95       11.21      2.41 o 
   2 -13   2       91.57       89.80      4.15 o 
   3 -13   2       83.17       87.77      6.80 o 
  -1 -12   2       26.81       24.42      3.00 o 
   0 -12   2        3.84        7.23      2.31 o 
   1 -12   2      183.11      189.78      5.31 o 
   2 -12   2       32.62       34.46      2.82 o 
   3 -12   2      211.02      205.07      7.92 o 
   4 -12   2       15.34       15.73      6.49 o 
   5 -12   2      173.07      178.69      8.68 o 
  -2 -11   2        5.79        2.14      2.61 o 
  -1 -11   2      142.05      137.22      5.05 o 
   0 -11   2       56.98       56.52      2.72 o 
   1 -11   2      131.79      119.48      5.47 o 
   2 -11   2       55.08       57.07      2.60 o 
   3 -11   2      107.20      113.06      6.05 o 
   4 -11   2       95.69      107.94      5.97 o 
   5 -11   2       50.58       47.32      5.35 o 
   6 -11   2       12.19       21.13      4.22 o 
  -3 -10   2      165.90      165.77      6.69 o 
  -2 -10   2        8.28        6.83      2.68 o 
  -1 -10   2      491.39      508.84     11.29 o 
   0 -10   2       43.15       49.02      2.35 o 
   1 -10   2      256.15      254.77      6.24 o 
   2 -10   2       46.99       46.13      2.72 o 
   3 -10   2      325.74      317.55      8.84 o 
   4 -10   2      214.17      217.59      6.77 o 
   5 -10   2       14.09        9.66      2.00 o 
   6 -10   2      280.83      289.62      9.67 o 
   7 -10   2       30.70       26.61      7.95 o 
  -4  -9   2      167.46      168.44      7.71 o 
  -3  -9   2      212.35      215.14      7.79 o 
  -2  -9   2      851.74      838.68     20.49 o 
  -1  -9   2       76.24       98.95      3.33 o 
   0  -9   2      799.98      819.08     17.15 o 
   1  -9   2       27.11       29.22      1.83 o 
   2  -9   2      106.61       96.17      3.27 o 
   3  -9   2      108.61      101.74      3.43 o 
   4  -9   2       65.72       64.77      2.26 o 
   5  -9   2        4.34        1.25      1.65 o 
   6  -9   2       33.09       33.04      2.65 o 
   7  -9   2        5.24        3.92      2.60 o 
  -5  -8   2       17.10       23.87      6.33 o 
  -4  -8   2       14.04        9.53      5.27 o 
  -3  -8   2      311.62      290.28      9.51 o 
  -2  -8   2      284.17      309.16      9.70 o 
  -1  -8   2        4.72        7.73      1.48 o 
   0  -8   2     1916.55     1947.02     32.90 o 
   1  -8   2      946.59      983.82     21.62 o 
   2  -8   2     2906.74     2806.59     49.03 o 
   3  -8   2       48.50       49.81      1.79 o 
   4  -8   2     1289.62     1224.11     21.15 o 
   5  -8   2       39.97       51.26      2.14 o 
   6  -8   2       12.92       12.11      2.02 o 
   7  -8   2       41.92       49.77      3.05 o 
  -5  -7   2       55.43       56.39      5.52 o 
  -4  -7   2       55.40       55.66      3.53 o 
  -3  -7   2       59.04       67.11      3.50 o 
  -2  -7   2      375.19      375.97      7.54 o 
  -1  -7   2     1081.77     1097.80     17.32 o 
   0  -7   2      190.40      185.61      3.32 o 
   1  -7   2     2135.84     2128.57     34.10 o 
   2  -7   2      509.29      516.79      8.78 o 
   3  -7   2      886.54      858.62     14.95 o 
   4  -7   2      518.14      527.45      9.60 o 
   5  -7   2      142.70      139.17      3.52 o 
   6  -7   2      345.05      320.49      7.04 o 
   7  -7   2       84.52       95.03      3.87 o 
   8  -7   2       36.64       30.08      3.20 o 
  -6  -6   2      189.72      174.07     10.87 o 
  -5  -6   2       65.03       63.51      3.93 o 
  -4  -6   2      430.85      425.66     13.07 o 
  -3  -6   2      411.48      436.31      8.09 o 
  -2  -6   2       28.05       31.09      1.24 o 
  -1  -6   2      106.47      102.43      2.35 o 
   0  -6   2       63.69       77.95      2.83 o 
   1  -6   2     3197.70     3190.05     50.69 o 
   2  -6   2      527.83      573.63      8.83 o 
   3  -6   2     2131.22     2033.34     30.06 o 
   4  -6   2      269.87      274.48      5.39 o 
   5  -6   2     1037.00     1000.86     17.54 o 
   6  -6   2       50.65       39.68      2.17 o 
   7  -6   2      116.86      122.14      4.31 o 
   8  -6   2        8.19        3.14      2.39 o 
  -6  -5   2       37.22       34.57      3.60 o 
  -5  -5   2      847.18      851.42     24.67 o 
  -4  -5   2      128.42      119.28      4.40 o 
  -3  -5   2      469.28      507.12      8.10 o 
  -2  -5   2      235.38      263.36      4.42 o 
  -1  -5   2     1022.93     1067.40     15.89 o 
   0  -5   2       18.72       26.45      1.23 o 
   1  -5   2       29.30       27.04      0.94 o 
   2  -5   2       34.49       26.62      0.89 o 
   3  -5   2      799.81      861.90     13.00 o 
   4  -5   2      251.73      262.51      5.10 o 
   5  -5   2     1117.10     1137.49     19.76 o 
   6  -5   2      634.84      655.33     13.54 o 
   7  -5   2      332.05      325.11      8.05 o 
   8  -5   2      264.38      304.11     10.33 o 
  -7  -4   2        4.80        5.14      3.30 o 
  -6  -4   2      277.26      296.34     10.15 o 
  -5  -4   2      102.99       96.90      4.17 o 
  -4  -4   2        3.26        2.04      0.96 o 
  -3  -4   2     4351.38     4475.06     61.49 o 
  -2  -4   2     1412.11     1644.16     22.87 o 
  -1  -4   2     5340.14     5335.02     81.26 o 
   0  -4   2      111.99      129.28      2.28 o 
   1  -4   2     2333.34     2256.01     35.86 o 
   2  -4   2     2042.31     2097.45     33.38 o 
   3  -4   2     1844.43     1891.40     27.98 o 
   4  -4   2      813.91      807.91     14.09 o 
   5  -4   2      686.70      697.89     12.44 o 
   6  -4   2      188.68      182.00      4.46 o 
   7  -4   2        5.68       10.71      1.89 o 
   8  -4   2        3.66        3.37      2.84 o 
  -7  -3   2        4.95        1.83      3.12 o 
  -6  -3   2       18.80       23.53      6.82 o 
  -5  -3   2      157.48      152.33      5.26 o 
  -4  -3   2     1920.28     2002.25     27.54 o 
  -3  -3   2      678.80      738.20     11.26 o 
  -2  -3   2     3833.30     3917.13     57.31 o 
  -1  -3   2       79.15       91.17      1.66 o 
   0  -3   2     5500.71     4927.95    116.31 o 
   1  -3   2     1994.89     1993.48     31.66 o 
   2  -3   2      878.34      855.45     13.85 o 
   3  -3   2      969.71      968.97     14.46 o 
   4  -3   2      375.97      384.38      6.48 o 
   5  -3   2      149.17      142.65      3.33 o 
   6  -3   2      179.50      179.70      4.40 o 
   7  -3   2        5.22        5.91      1.97 o 
   8  -3   2      131.80      134.38     11.11 o 
  -7  -2   2        2.89        1.51      3.33 o 
  -6  -2   2        3.98       11.65      6.57 o 
  -5  -2   2       22.19       28.57      1.73 o 
  -4  -2   2       11.30       14.72      0.91 o 
  -3  -2   2       26.53       22.57      0.89 o 
  -2  -2   2     4614.99     4632.82     70.82 o 
  -1  -2   2     2308.32     2467.13     37.36 o 
   0  -2   2     4945.46     4035.12     66.19 o 
   1  -2   2      494.15      618.18     10.89 o 
   2  -2   2     7403.78     5807.85     85.16 o 
   3  -2   2     1257.77     1313.91     21.04 o 
   4  -2   2     3235.63     3171.04     48.82 o 
   5  -2   2       22.92       22.68      1.33 o 
   6  -2   2       14.32       16.84      1.60 o 
   7  -2   2        0.55        1.58      1.90 o 
   8  -2   2        1.33        0.00      4.71 o 
  -8  -1   2        6.77        3.58      3.35 o 
  -7  -1   2      103.87      121.49      8.84 o 
  -6  -1   2      368.19      392.37     10.17 o 
  -5  -1   2      133.04      130.16      4.40 o 
  -4  -1   2      903.30      907.62     14.42 o 
  -3  -1   2      399.50      459.68      6.04 o 
  -2  -1   2     2331.08     2398.99     30.01 o 
  -1  -1   2     1310.43     1323.41     19.86 o 
   0  -1   2      855.63      916.16     15.12 o 
   1  -1   2     9577.41     6137.37    107.17 o 
   2  -1   2     2518.87     2410.17     33.41 o 
   3  -1   2     2360.22     2320.49     32.28 o 
   4  -1   2      972.82      927.14     15.99 o 
   5  -1   2      422.44      426.79      7.92 o 
   6  -1   2      789.66      757.34     16.07 o 
   7  -1   2      209.23      202.29      5.67 o 
   8  -1   2       28.45       30.02      5.84 o 
  -8   0   2       52.79       70.10      4.87 o 
  -7   0   2        1.10        0.15      2.69 o 
  -6   0   2      256.19      265.47      7.42 o 
  -5   0   2      124.42      111.20      2.88 o 
  -4   0   2      602.26      563.35      9.15 o 
  -3   0   2      280.87      348.26      4.89 o 
  -2   0   2     6171.06     5105.09     93.46 o 
  -1   0   2     4239.82     3319.70     90.10 o 
   0   0   2     3262.99     2657.39     52.95 o 
   1   0   2     2732.37     2516.99     50.04 o 
   2   0   2        6.51       12.43      0.73 o 
   3   0   2     1555.18     1499.98     21.04 o 
   4   0   2      723.03      726.43     11.85 o 
   5   0   2     1094.30     1082.82     19.09 o 
   6   0   2       12.01        8.78      1.73 o 
   7   0   2       36.36       38.04      2.77 o 
   8   0   2       33.70       39.59      6.33 o 
  -8   1   2       10.12        9.59      3.50 o 
  -7   1   2       92.62       91.42      4.16 o 
  -6   1   2       65.46       79.57      3.52 o 
  -5   1   2     1779.22     1813.08     28.36 o 
  -4   1   2      327.39      406.69      7.12 o 
  -3   1   2     4179.33     3918.76     54.06 o 
  -2   1   2        1.62        2.12      0.31 o 
  -1   1   2     7535.90     5124.47    256.78 o 
   0   1   2        1.49        2.74      0.68 o 
   1   1   2       18.43       20.85      0.79 o 
   2   1   2       61.41       61.02      1.84 o 
   3   1   2     1338.33     1295.71     25.78 o 
   4   1   2       80.43       70.22      1.89 o 
   5   1   2      614.32      640.29     12.00 o 
   6   1   2      287.39      271.61      6.15 o 
   7   1   2      315.41      314.27     10.19 o 
  -8   2   2        4.47        5.15      3.38 o 
  -7   2   2       20.00       18.26      2.57 o 
  -6   2   2       71.84       72.57      4.70 o 
  -5   2   2       17.06       24.86      2.65 o 
  -4   2   2       21.42       21.79      1.02 o 
  -3   2   2     2754.49     2535.24     37.13 o 
  -2   2   2       43.59       57.05      1.91 o 
   0   2   2     2384.09     2259.70     43.29 o 
   1   2   2     3605.28     3304.27     69.46 o 
   2   2   2      859.08      851.33     18.69 o 
   3   2   2      813.57      829.52     13.09 o 
   4   2   2       60.08       56.81      2.44 o 
   5   2   2      188.84      182.45      4.23 o 
   6   2   2        1.93        3.23      1.60 o 
   7   2   2        5.21       -4.22      4.38 o 
  -8   3   2       26.33       27.94      3.27 o 
  -7   3   2      239.65      257.96      7.61 o 
  -6   3   2        4.80        3.89      1.60 o 
  -5   3   2      200.58      212.19      4.47 o 
  -4   3   2     1417.06     1457.94     22.79 o 
  -3   3   2      244.92      263.62      4.29 o 
  -2   3   2     3141.75     2990.12     63.64 o 
  -1   3   2       15.02       12.52      0.52 o 
   0   3   2     2594.16     2472.31     36.17 o 
   1   3   2     3182.06     3064.91     42.99 o 
   2   3   2     1509.82     1505.09     24.07 o 
   3   3   2     1249.41     1254.30     21.35 o 
   4   3   2     1376.26     1321.27     25.12 o 
   5   3   2       87.45       97.46      3.11 o 
   6   3   2      124.91      119.47      4.06 o 
   7   3   2        1.15        3.41      5.03 o 
  -8   4   2        4.30        4.72      2.86 o 
  -7   4   2      103.32      129.46      7.18 o 
  -6   4   2       23.09       19.78      1.94 o 
  -5   4   2     1898.50     1921.37     36.43 o 
  -4   4   2       29.98       31.10      1.21 o 
  -3   4   2      294.58      312.58      5.27 o 
  -2   4   2     1887.85     1786.62     32.59 o 
  -1   4   2       18.90       21.62      1.53 o 
   0   4   2     5566.23     5161.80     96.49 o 
   1   4   2     1313.96     1378.87     20.36 o 
   2   4   2     1136.03     1126.78     17.57 o 
   3   4   2      683.91      651.36     12.75 o 
   4   4   2      468.73      482.27      9.86 o 
   5   4   2       89.03       89.31      3.03 o 
   6   4   2       56.17       58.41      6.00 o 
  -8   5   2      317.80      354.35     10.17 o 
  -7   5   2       19.78       30.25      2.82 o 
  -6   5   2     1628.74     1682.50     34.73 o 
  -5   5   2       54.55       43.58      1.82 o 
  -4   5   2      478.18      478.59      8.71 o 
  -3   5   2      158.99      174.81      3.64 o 
  -2   5   2      844.35      814.52     13.36 o 
  -1   5   2       32.08       43.44      1.39 o 
   0   5   2      406.72      401.42      6.15 o 
   1   5   2       62.34       68.20      1.89 o 
   2   5   2      889.30      899.68     17.20 o 
   3   5   2      259.56      236.79      5.34 o 
   4   5   2      649.02      678.30     14.37 o 
   5   5   2      473.70      444.33      9.30 o 
   6   5   2      152.61      164.86     10.38 o 
  -8   6   2       21.74       19.63      3.15 o 
  -7   6   2       13.03       12.59      3.04 o 
  -6   6   2       76.63       94.79      3.52 o 
  -5   6   2      237.49      225.16      4.82 o 
  -4   6   2     2009.15     2045.68     38.44 o 
  -3   6   2       11.22       10.43      1.16 o 
  -2   6   2     1769.07     1770.93     27.49 o 
  -1   6   2      990.21     1045.38     16.46 o 
   0   6   2      641.95      614.06     11.86 o 
   1   6   2      763.92      791.16     13.72 o 
   2   6   2       50.56       48.49      1.96 o 
   3   6   2       83.10       86.50      2.78 o 
   4   6   2       39.09       39.83      2.17 o 
   5   6   2      241.96      254.35     13.06 o 
   6   6   2        0.81        1.78      5.03 o 
  -8   7   2        0.96       -0.01      2.83 o 
  -7   7   2      107.25      119.65      5.61 o 
  -6   7   2       16.32       24.67      2.19 o 
  -5   7   2      688.27      697.24     15.12 o 
  -4   7   2       54.86       56.18      2.28 o 
  -3   7   2      701.35      683.05     13.53 o 
  -2   7   2       50.80       45.76      1.65 o 
  -1   7   2     2822.17     2848.06     47.78 o 
   0   7   2       11.21       11.75      1.41 o 
   1   7   2      915.93      888.74     17.13 o 
   2   7   2      218.30      231.38      5.33 o 
   3   7   2      534.86      513.08     10.57 o 
   4   7   2        0.45        0.01      1.50 o 
   5   7   2       66.19       62.31      6.49 o 
  -7   8   2        1.36       -0.14      4.79 o 
  -6   8   2       33.39       35.19      3.17 o 
  -5   8   2       95.83      103.82      4.40 o 
  -4   8   2      188.18      162.56      4.38 o 
  -3   8   2      855.28      886.43     17.30 o 
  -2   8   2      157.60      161.93      3.62 o 
  -1   8   2      250.92      246.53      5.31 o 
   0   8   2      291.40      304.71      5.89 o 
   1   8   2      549.42      560.66     11.29 o 
   2   8   2      105.59      120.82      3.53 o 
   3   8   2      553.93      536.24     11.90 o 
   4   8   2        1.63        2.76      3.27 o 
  -7   9   2       39.80       43.74      3.98 o 
  -6   9   2        7.83        2.78      2.62 o 
  -5   9   2      186.51      199.73      6.62 o 
  -4   9   2       80.84       74.61      3.53 o 
  -3   9   2      111.14      117.86      3.12 o 
  -2   9   2        5.23        6.51      1.26 o 
  -1   9   2      127.81      121.25      2.99 o 
   0   9   2      479.89      492.24     10.02 o 
   1   9   2      112.55      109.30      3.55 o 
   2   9   2      677.62      665.68     14.45 o 
   3   9   2      160.30      175.16      7.84 o 
   4   9   2      404.99      395.43     18.82 o 
  -6  10   2       15.25       15.47      3.78 o 
  -5  10   2      228.07      243.54      7.77 o 
  -4  10   2       71.31       70.69      3.01 o 
  -3  10   2       98.98       98.40      3.47 o 
  -2  10   2      336.92      334.67      6.67 o 
  -1  10   2       98.14       96.84      3.08 o 
   0  10   2      133.42      132.02      4.12 o 
   1  10   2       81.74       88.11      3.73 o 
   2  10   2       81.01       81.77      5.35 o 
   3  10   2       97.26       99.14      7.46 o 
  -5  11   2       49.89       48.67      3.90 o 
  -4  11   2      336.81      335.23      9.09 o 
  -3  11   2        1.58        2.25      1.80 o 
  -2  11   2      325.45      310.89      7.47 o 
  -1  11   2      126.41      120.79      5.22 o 
   0  11   2      158.76      155.28      6.77 o 
   1  11   2        5.99        2.27      3.73 o 
  -4  12   2       99.81      100.08      6.53 o 
  -3  12   2       39.72       37.52      2.74 o 
  -2  12   2      275.29      266.14      7.48 o 
  -1  12   2      267.88      273.19      8.94 o 
   0  12   2      227.89      220.35     11.85 o 
   1 -13   3       82.66       78.69      4.06 o 
   2 -13   3       24.85       25.25      3.11 o 
   3 -13   3      112.60      107.67      9.62 o 
  -1 -12   3      551.03      530.50     16.12 o 
   0 -12   3       42.16       40.71      2.62 o 
   1 -12   3      453.90      463.69     10.57 o 
   2 -12   3      160.07      158.29      4.78 o 
   3 -12   3       95.12       96.20      5.17 o 
   4 -12   3        0.65        1.37      2.88 o 
   5 -12   3        6.88        7.96      3.98 o 
  -2 -11   3       74.61       76.03      7.46 o 
  -1 -11   3       27.12       31.22      3.16 o 
   0 -11   3      426.99      421.15      9.67 o 
   1 -11   3      139.69      150.09      4.45 o 
   2 -11   3      430.09      437.28     12.31 o 
   3 -11   3      129.17      125.47      5.19 o 
   4 -11   3      437.89      456.37     23.24 o 
   5 -11   3       42.74       34.63      3.57 o 
   6 -11   3       64.69       78.34      8.10 o 
  -3 -10   3       67.14       69.80      4.30 o 
  -2 -10   3      131.00      132.69      5.67 o 
  -1 -10   3        3.09        4.33      1.67 o 
   0 -10   3      736.41      704.81     15.02 o 
   1 -10   3      264.38      255.46      5.59 o 
   2 -10   3       83.69       83.78      3.91 o 
   3 -10   3      107.06      106.91      3.71 o 
   4 -10   3      186.32      192.90      8.61 o 
   5 -10   3       31.60       23.80      2.80 o 
   6 -10   3      114.72      122.97      4.82 o 
  -4  -9   3      329.88      296.41     11.60 o 
  -3  -9   3       49.30       46.20      4.95 o 
  -2  -9   3      310.53      297.42      9.44 o 
  -1  -9   3       63.08       76.57      2.92 o 
   0  -9   3      137.06      143.94      4.79 o 
   1  -9   3       31.44       25.85      1.81 o 
   2  -9   3      357.75      363.35      8.36 o 
   3  -9   3      160.58      178.02      8.83 o 
   4  -9   3      203.85      200.08      5.24 o 
   5  -9   3      769.16      759.89     14.54 o 
   6  -9   3        6.39        9.63      2.03 o 
   7  -9   3       52.22       64.55      5.13 o 
  -5  -8   3      119.00      115.06      5.92 o 
  -4  -8   3     1782.32     1801.06     50.31 o 
  -3  -8   3       87.13       95.90      4.64 o 
  -2  -8   3      681.44      751.35     14.20 o 
  -1  -8   3      270.89      279.14      5.85 o 
   0  -8   3      324.70      329.97      6.65 o 
   1  -8   3      330.57      335.80      7.65 o 
   2  -8   3       22.27       22.85      1.64 o 
   3  -8   3       17.74       18.20      1.29 o 
   4  -8   3       39.06       43.56      2.15 o 
   5  -8   3       23.43       24.27      1.72 o 
   6  -8   3       16.49       12.31      2.25 o 
   7  -8   3       49.14       65.62      3.23 o 
  -5  -7   3      255.08      264.08      9.35 o 
  -4  -7   3       16.41       16.10      2.61 o 
  -3  -7   3      971.91     1015.44     23.72 o 
  -2  -7   3      115.94      117.30      3.13 o 
  -1  -7   3     1510.12     1479.54     25.15 o 
   0  -7   3      938.94      955.82     17.10 o 
   1  -7   3     1641.56     1622.09     33.86 o 
   2  -7   3      230.27      227.02      4.24 o 
   3  -7   3      959.62      943.86     15.46 o 
   4  -7   3      101.61       84.53      2.49 o 
   5  -7   3       68.99       74.11      2.40 o 
   6  -7   3       85.57       93.30      3.13 o 
   7  -7   3        2.23        3.07      2.01 o 
   8  -7   3       12.09       17.06      6.57 o 
  -6  -6   3       77.04       72.58      6.90 o 
  -5  -6   3       69.36       65.37      4.14 o 
  -4  -6   3      133.10      138.86      5.67 o 
  -3  -6   3     2216.50     2313.95     41.51 o 
  -2  -6   3       90.91       94.30      2.43 o 
  -1  -6   3     1108.40     1089.81     16.41 o 
   0  -6   3      898.93      820.70     13.41 o 
   1  -6   3      995.09     1003.99     15.07 o 
   2  -6   3      762.28      792.17     11.98 o 
   3  -6   3      288.85      261.60      4.78 o 
   4  -6   3      272.82      259.18      5.14 o 
   5  -6   3      167.11      164.26      3.80 o 
   6  -6   3       50.04       52.30      2.27 o 
   7  -6   3      158.99      146.56      4.24 o 
   8  -6   3        0.83        0.49      4.71 o 
  -6  -5   3       41.69       42.98      3.83 o 
  -5  -5   3      285.63      286.48      9.52 o 
  -4  -5   3       89.31       97.00      2.70 o 
  -3  -5   3       13.39       14.52      1.13 o 
  -2  -5   3      104.31      116.92      2.21 o 
  -1  -5   3      346.72      369.92      5.79 o 
   0  -5   3     1640.53     1657.95     28.90 o 
   1  -5   3      774.38      769.37     12.53 o 
   2  -5   3     1251.03     1145.02     17.08 o 
   3  -5   3     1129.54     1134.58     16.98 o 
   4  -5   3     1880.32     1857.86     31.53 o 
   5  -5   3      728.64      700.88     12.55 o 
   6  -5   3      339.16      342.14      7.20 o 
   7  -5   3        1.72        1.12      1.51 o 
   8  -5   3       10.99       10.32      3.94 o 
  -7  -4   3      158.40      137.91     10.79 o 
  -6  -4   3        4.22        4.49      2.73 o 
  -5  -4   3      580.21      606.49     15.99 o 
  -4  -4   3       83.90       87.10      2.47 o 
  -3  -4   3      471.92      456.80      7.25 o 
  -2  -4   3     2984.07     3152.08     46.29 o 
  -1  -4   3      458.19      528.85      8.24 o 
   0  -4   3      403.19      428.49      7.89 o 
   1  -4   3      769.40      783.50     11.69 o 
   2  -4   3       82.07       68.67      2.33 o 
   3  -4   3      158.64      190.34      3.22 o 
   4  -4   3      543.77      528.96      9.44 o 
   5  -4   3        2.62        2.66      1.05 o 
   6  -4   3      318.78      322.08      6.77 o 
   7  -4   3        9.15        8.80      2.64 o 
   8  -4   3      291.11      303.08     11.71 o 
  -7  -3   3        3.84        2.73      2.91 o 
  -6  -3   3      412.68      439.43     13.71 o 
  -5  -3   3        8.15        8.82      1.44 o 
  -4  -3   3     2257.51     2297.73     33.62 o 
  -3  -3   3       28.19       29.43      0.90 o 
  -2  -3   3     1042.37     1081.16     15.19 o 
  -1  -3   3      600.36      590.67      8.93 o 
   0  -3   3     2794.32     2842.83     56.51 o 
   1  -3   3        0.10        0.78      0.35 o 
   2  -3   3     1094.81     1042.71     18.41 o 
   3  -3   3      166.06      154.27      2.91 o 
   4  -3   3      185.43      183.24      3.35 o 
   5  -3   3      838.59      827.89     14.58 o 
   6  -3   3       47.94       49.11      2.10 o 
   7  -3   3       16.95       20.03      2.88 o 
   8  -3   3       50.55       53.22      6.82 o 
  -7  -2   3        0.55        1.46      2.91 o 
  -6  -2   3      303.09      307.46     10.21 o 
  -5  -2   3       96.85      102.14      4.05 o 
  -4  -2   3     1351.81     1374.27     21.54 o 
  -3  -2   3     2329.45     2344.05     29.44 o 
  -2  -2   3      400.61      358.54      5.58 o 
  -1  -2   3     3615.34     3558.96     86.89 o 
   0  -2   3     1072.00     1137.26     20.34 o 
   1  -2   3      266.30      339.60      6.93 o 
   2  -2   3      345.61      332.33      6.14 o 
   3  -2   3      441.16      522.98      9.56 o 
   4  -2   3      842.80      800.85     12.66 o 
   5  -2   3        3.76        4.05      1.03 o 
   6  -2   3       83.68       76.77      2.99 o 
   7  -2   3      306.35      296.47      9.00 o 
   8  -2   3       15.06       21.91      5.68 o 
  -8  -1   3       37.43       44.15      4.29 o 
  -7  -1   3       64.30       76.34      6.82 o 
  -6  -1   3        4.02        6.81      1.92 o 
  -5  -1   3       34.96       48.11      2.05 o 
  -4  -1   3       41.28       53.71      1.42 o 
  -3  -1   3      845.90      864.94     11.52 o 
  -2  -1   3     1254.24     1329.24     20.97 o 
  -1  -1   3     1184.50     1139.94     22.67 o 
   0  -1   3    11003.92     7514.50    175.37 o 
   2  -1   3      328.95      349.60      5.97 o 
   3  -1   3     2747.22     2678.86     45.80 o 
   4  -1   3       58.41       58.07      1.52 o 
   5  -1   3       75.93       74.63      2.45 o 
   6  -1   3       29.34       28.22      2.66 o 
   7  -1   3       12.50       11.09      2.88 o 
   8  -1   3       15.80       13.63      5.68 o 
  -8   0   3      190.29      224.74      8.83 o 
  -7   0   3      192.96      209.17      6.58 o 
  -6   0   3      638.18      627.22     14.78 o 
  -5   0   3      836.64      817.13     15.62 o 
  -4   0   3       29.90       26.63      0.97 o 
  -3   0   3      950.16      986.67     14.07 o 
  -2   0   3     1690.31     1721.24     24.03 o 
  -1   0   3      507.90      538.27      8.87 o 
   0   0   3     4760.80     4005.45     92.26 o 
   1   0   3      106.96      107.92      2.38 o 
   2   0   3       24.15       28.84      0.86 o 
   3   0   3      860.82      820.40     14.43 o 
   4   0   3      194.39      228.35      4.64 o 
   5   0   3     2105.42     2026.35     44.25 o 
   6   0   3       21.61       25.03      3.99 o 
   7   0   3       73.75       74.47      5.20 o 
  -8   1   3      163.87      171.44      7.34 o 
  -7   1   3      445.21      450.77     11.78 o 
  -6   1   3       60.70       57.78      2.52 o 
  -5   1   3      381.74      387.07      7.24 o 
  -4   1   3      131.70      145.93      2.90 o 
  -3   1   3      633.21      560.82      8.05 o 
  -2   1   3      112.70      125.69      2.43 o 
  -1   1   3     3637.15     3487.15     79.17 o 
   0   1   3       10.17        9.24      0.49 o 
   1   1   3     1579.08     1710.83     34.94 o 
   2   1   3     2372.14     2308.04     44.88 o 
   3   1   3      392.11      453.71      9.26 o 
   4   1   3      839.95      837.21     16.65 o 
   5   1   3      312.00      335.28      7.63 o 
   6   1   3      106.33      111.01      4.84 o 
   7   1   3       31.46       30.32      4.13 o 
  -8   2   3       41.70       40.37      3.50 o 
  -7   2   3       36.38       43.25      3.50 o 
  -6   2   3      637.67      640.50     17.07 o 
  -5   2   3      624.05      664.51     11.84 o 
  -4   2   3     1070.76     1095.63     17.28 o 
  -3   2   3      846.72      799.36     11.97 o 
  -2   2   3      343.01      331.24      5.53 o 
  -1   2   3      375.28      365.71      7.06 o 
   0   2   3      251.78      272.81      5.67 o 
   1   2   3      459.51      474.33      9.06 o 
   2   2   3      130.81      145.79      3.47 o 
   3   2   3      168.89      157.86      4.54 o 
   4   2   3      874.26      874.46     17.40 o 
   5   2   3       72.80       63.97      2.90 o 
   6   2   3      674.43      676.41     15.42 o 
   7   2   3        1.01        1.14      4.54 o 
  -8   3   3       42.97       47.79      3.68 o 
  -7   3   3      100.79       98.10      4.28 o 
  -6   3   3      128.65      142.97      5.27 o 
  -5   3   3      167.78      170.68      3.84 o 
  -4   3   3     1375.86     1368.52     23.32 o 
  -3   3   3      193.15      218.23      4.68 o 
  -2   3   3     2954.05     2712.80     39.46 o 
  -1   3   3       38.70       68.61      2.01 o 
   0   3   3     6455.71     5299.98    122.95 o 
   1   3   3      497.83      563.42     10.20 o 
   2   3   3     1299.27     1361.42     29.03 o 
   3   3   3       75.29       89.58      3.05 o 
   4   3   3       79.92       80.79      3.24 o 
   5   3   3        5.07        5.71      1.93 o 
   6   3   3       38.70       36.89      2.90 o 
   7   3   3       21.66       22.39      5.52 o 
  -8   4   3        5.88        4.81      2.85 o 
  -7   4   3       13.23       14.27      2.54 o 
  -6   4   3       50.11       51.58      2.48 o 
  -5   4   3      320.44      316.97      6.21 o 
  -4   4   3      418.55      430.40      7.85 o 
  -3   4   3     1022.69     1056.73     20.04 o 
  -2   4   3      102.10       78.72      2.16 o 
  -1   4   3       58.34       52.74      2.55 o 
   0   4   3     1329.97     1292.09     21.55 o 
   1   4   3      830.17      921.66     16.46 o 
   2   4   3     1316.86     1268.31     27.18 o 
   3   4   3       16.96       17.91      1.66 o 
   4   4   3      665.50      661.04     15.47 o 
   5   4   3       89.14       78.33      3.49 o 
   6   4   3       35.20       39.59      3.55 o 
  -8   5   3      113.07      127.72      5.45 o 
  -7   5   3       15.70       15.28      2.47 o 
  -6   5   3       70.59       74.32      2.73 o 
  -5   5   3       30.10       28.45      1.56 o 
  -4   5   3      612.54      630.04     12.54 o 
  -3   5   3       43.40       45.97      1.99 o 
  -2   5   3      658.96      684.53     10.86 o 
  -1   5   3      352.83      340.95      5.59 o 
   0   5   3       43.34       37.51      1.11 o 
   1   5   3     3085.84     3036.29     57.21 o 
   2   5   3      143.52      159.53      4.51 o 
   3   5   3      671.87      658.55     14.93 o 
   4   5   3       35.63       40.42      2.47 o 
   5   5   3      237.27      213.05     10.94 o 
   6   5   3       64.98       76.75      7.14 o 
  -8   6   3       56.35       64.48      4.80 o 
  -7   6   3      102.29      104.06      6.38 o 
  -6   6   3      103.92      120.85      3.99 o 
  -5   6   3      211.83      215.03      6.00 o 
  -4   6   3       56.96       63.70      3.34 o 
  -3   6   3      479.31      477.91      9.69 o 
  -2   6   3       42.72       50.00      1.88 o 
  -1   6   3      165.39      163.62      3.20 o 
   0   6   3       25.56       30.06      1.18 o 
   1   6   3      194.36      192.44      4.31 o 
   2   6   3      120.51      121.23      4.10 o 
   3   6   3      423.36      466.49     11.24 o 
   4   6   3        4.43       -0.97      1.87 o 
   5   6   3      453.27      469.87     19.34 o 
  -7   7   3      105.32      113.29      6.42 o 
  -6   7   3       29.53       28.57      2.98 o 
  -5   7   3      223.95      231.42      6.15 o 
  -4   7   3       21.72       20.51      1.73 o 
  -3   7   3     2243.80     2190.83     36.99 o 
  -2   7   3       59.73       63.09      1.96 o 
  -1   7   3     1854.12     1903.42     32.26 o 
   0   7   3       28.65       27.79      1.37 o 
   1   7   3      108.22      110.90      3.21 o 
   2   7   3      161.81      186.95      6.49 o 
   3   7   3       45.58       44.99      3.89 o 
   4   7   3       58.93       62.53      3.38 o 
   5   7   3        9.57        8.11      4.71 o 
  -7   8   3       21.87       16.90      6.73 o 
  -6   8   3       68.31       54.64      3.58 o 
  -5   8   3      155.76      155.75      4.85 o 
  -4   8   3      699.99      657.00     14.29 o 
  -3   8   3       96.72      110.50      5.83 o 
  -2   8   3      858.95      875.85     15.33 o 
  -1   8   3      238.23      250.01      5.01 o 
   0   8   3       64.74       66.20      2.48 o 
   1   8   3      811.59      817.44     18.42 o 
   2   8   3       35.84       36.87      2.90 o 
   3   8   3       87.97       95.58      8.30 o 
   4   8   3       23.83       21.25      3.78 o 
  -7   9   3        1.34        4.20      4.22 o 
  -6   9   3        1.52        2.02      2.64 o 
  -5   9   3        1.45        3.21      2.34 o 
  -4   9   3      102.16      113.09      3.36 o 
  -3   9   3        1.74        3.65      1.36 o 
  -2   9   3      871.52      899.98     15.88 o 
  -1   9   3       63.19       60.80      2.01 o 
   0   9   3     1422.17     1438.08     27.27 o 
   1   9   3      113.91      107.05      4.68 o 
   2   9   3      307.88      308.79      9.17 o 
   3   9   3       27.42       34.66      4.05 o 
  -6  10   3       26.34       26.76      4.17 o 
  -5  10   3        8.00       11.25      2.05 o 
  -4  10   3       34.47       32.79      2.19 o 
  -3  10   3       55.93       49.23      2.20 o 
  -2  10   3       24.03       25.07      1.69 o 
  -1  10   3      137.57      143.04      3.71 o 
   0  10   3      355.25      358.24     10.14 o 
   1  10   3      238.61      259.51      8.15 o 
   2  10   3      403.98      398.35     18.17 o 
  -5  11   3        1.06       -0.38      2.11 o 
  -4  11   3      129.32      139.57      6.24 o 
  -3  11   3       13.11       11.63      2.35 o 
  -2  11   3       20.22       17.93      2.75 o 
  -1  11   3      100.92       90.70      6.82 o 
   0  11   3        7.51       12.17      4.22 o 
   1  11   3      170.45      174.27     10.38 o 
  -3  12   3       29.16       31.63      3.78 o 
  -2  12   3       71.17       74.80      6.33 o 
  -1  12   3       10.18        9.57      4.38 o 
   1 -13   4       49.35       48.38      4.67 o 
   2 -13   4       35.94       38.62      3.33 o 
   3 -13   4        1.86        6.65      3.16 o 
  -1 -12   4       53.48       62.60      8.60 o 
   0 -12   4        5.28        6.61      2.83 o 
   1 -12   4      271.35      282.18      7.43 o 
   2 -12   4        2.31        2.49      2.21 o 
   3 -12   4       56.06       46.40      6.17 o 
   4 -12   4       48.14       56.56      4.05 o 
   5 -12   4        5.85        5.03      5.68 o 
  -2 -11   4      418.66      432.40     20.28 o 
  -1 -11   4       91.82       96.34      3.61 o 
   0 -11   4      627.00      622.59     13.56 o 
   1 -11   4      104.00      105.06      4.08 o 
   2 -11   4      449.31      448.24     14.28 o 
   3 -11   4       16.83       12.37      2.22 o 
   4 -11   4        7.93        9.15      2.28 o 
   5 -11   4       25.39       20.88      3.42 o 
   6 -11   4        4.84        4.85      5.84 o 
  -3 -10   4       68.30       68.73      6.98 o 
  -2 -10   4      132.76      130.18      5.50 o 
  -1 -10   4       36.24       35.92      3.04 o 
   0 -10   4      165.24      169.92      4.25 o 
   1 -10   4       48.55       50.04      2.43 o 
   2 -10   4      603.58      600.94     17.05 o 
   3 -10   4       16.17       15.90      1.88 o 
   4 -10   4      462.10      455.81      9.25 o 
   5 -10   4        7.23       12.74      2.04 o 
   6 -10   4      100.82       87.09      5.92 o 
  -4  -9   4       16.63       17.26      2.98 o 
  -3  -9   4        1.21        1.38      3.25 o 
  -2  -9   4      147.90      147.25      4.86 o 
  -1  -9   4      242.61      239.70      5.33 o 
   0  -9   4       59.79       58.24      2.52 o 
   1  -9   4      484.74      444.42     12.51 o 
   2  -9   4      351.48      356.78      8.23 o 
   3  -9   4      849.16      833.37     15.60 o 
   4  -9   4      195.80      184.48      4.49 o 
   5  -9   4      133.89      145.19      3.94 o 
   6  -9   4      176.26      163.85      5.40 o 
   7  -9   4       10.73       10.03      3.74 o 
  -5  -8   4        4.42        3.84      2.88 o 
  -4  -8   4       42.04       43.94      3.50 o 
  -3  -8   4       95.19       86.43      4.36 o 
  -2  -8   4       58.70       67.44      2.46 o 
  -1  -8   4       14.68       19.93      1.43 o 
   0  -8   4      414.00      454.92     17.62 o 
   1  -8   4      163.10      146.23      3.98 o 
   2  -8   4        3.01        4.40      1.03 o 
   3  -8   4     1116.34     1075.86     18.62 o 
   4  -8   4       78.79       93.55      2.66 o 
   5  -8   4      584.08      616.37     11.27 o 
   6  -8   4      123.01      123.18      4.50 o 
   7  -8   4      107.01      106.33      6.17 o 
  -5  -7   4      310.23      322.50     10.78 o 
  -4  -7   4      151.97      144.84      5.97 o 
  -3  -7   4     1104.21     1138.50     23.03 o 
  -2  -7   4       66.85       66.10      2.23 o 
  -1  -7   4     1544.76     1622.02     29.26 o 
   0  -7   4       11.75       16.64      1.31 o 
   1  -7   4      319.36      327.19      6.32 o 
   2  -7   4      102.80       96.14      2.23 o 
   3  -7   4        8.71       11.49      1.15 o 
   4  -7   4       13.48       11.62      1.13 o 
   5  -7   4       54.87       57.09      2.47 o 
   6  -7   4        0.69        1.10      2.08 o 
   7  -7   4      316.59      296.13      7.94 o 
  -6  -6   4       70.41       80.23      4.95 o 
  -5  -6   4       11.97        9.46      2.63 o 
  -4  -6   4      240.79      260.97      5.72 o 
  -3  -6   4       65.86       66.91      3.09 o 
  -2  -6   4       82.73       92.29      4.41 o 
  -1  -6   4      865.62      854.72     15.66 o 
   0  -6   4        4.97        9.73      1.52 o 
   1  -6   4     4479.19     4476.32     65.65 o 
   2  -6   4      267.02      250.63      4.10 o 
   3  -6   4      843.15      828.46     13.62 o 
   4  -6   4      307.70      298.67      6.56 o 
   5  -6   4        9.33        7.22      1.54 o 
   6  -6   4      337.62      363.78      8.85 o 
   7  -6   4      245.82      251.01      7.07 o 
   8  -6   4       13.77       14.28      5.19 o 
  -6  -5   4        2.23        4.57      2.86 o 
  -5  -5   4       69.68       59.01      3.67 o 
  -4  -5   4      143.37      148.75      3.76 o 
  -3  -5   4      527.53      556.02      9.97 o 
  -2  -5   4     2364.87     2413.24     38.50 o 
  -1  -5   4      165.70      200.70      5.82 o 
   0  -5   4     5245.71     5099.04     90.10 o 
   1  -5   4      174.17      190.52      3.88 o 
   2  -5   4      611.27      597.06     12.02 o 
   3  -5   4      407.34      432.96      8.20 o 
   4  -5   4      134.11      134.39      3.56 o 
   5  -5   4      547.33      520.34     10.76 o 
   6  -5   4      117.09      115.12      4.04 o 
   7  -5   4       28.55       13.20      2.76 o 
   8  -5   4       45.76       39.59      6.00 o 
  -7  -4   4        0.34       -3.04      3.04 o 
  -6  -4   4       94.83      102.96      6.49 o 
  -5  -4   4       32.60       32.91      1.90 o 
  -4  -4   4       69.59       65.74      2.12 o 
  -3  -4   4       18.92       23.81      1.72 o 
  -2  -4   4      339.14      359.23      5.63 o 
  -1  -4   4       23.39       22.96      1.09 o 
   0  -4   4      820.35      794.91     18.72 o 
   1  -4   4       67.12       54.82      1.41 o 
   2  -4   4     7438.82     6882.47    124.87 o 
   3  -4   4     1291.53     1264.67     22.42 o 
   4  -4   4     2119.41     2091.93     39.47 o 
   5  -4   4      135.87      132.95      3.72 o 
   6  -4   4       61.20       56.01      3.01 o 
   7  -4   4        1.32        1.36      3.53 o 
  -7  -3   4       92.87       87.68      5.76 o 
  -6  -3   4      393.43      411.70     12.97 o 
  -5  -3   4       56.36       56.89      2.06 o 
  -4  -3   4     1806.21     1777.62     29.68 o 
  -3  -3   4       59.12       59.10      1.38 o 
  -2  -3   4     1656.48     1797.26     25.05 o 
  -1  -3   4      664.99      727.49     13.07 o 
   0  -3   4       12.37       14.18      1.11 o 
   1  -3   4      857.12      907.11     17.99 o 
   2  -3   4      555.70      631.53     11.32 o 
   3  -3   4      215.87      223.07      4.49 o 
   4  -3   4      482.27      495.27      9.95 o 
   5  -3   4      260.73      260.72      5.95 o 
   6  -3   4      662.82      618.27     19.98 o 
   7  -3   4      180.81      168.03      8.27 o 
  -7  -2   4      328.22      368.62     14.28 o 
  -6  -2   4        4.77        4.75      2.08 o 
  -5  -2   4      382.99      398.88      8.19 o 
  -4  -2   4      942.20      952.51     16.22 o 
  -3  -2   4       31.98       35.75      1.16 o 
  -2  -2   4      758.86      717.81     13.99 o 
  -1  -2   4     1240.94     1300.86     21.35 o 
   0  -2   4     4178.35     3971.36     59.44 o 
   1  -2   4      489.06      494.72      8.87 o 
   2  -2   4       32.54       28.42      1.19 o 
   3  -2   4     2588.66     2668.44     46.53 o 
   4  -2   4      862.95      898.07     17.33 o 
   5  -2   4      751.86      742.17     14.70 o 
   6  -2   4        4.41        4.78      2.77 o 
   7  -2   4      131.65      127.19     16.39 o 
  -8  -1   4       12.80       13.75      4.14 o 
  -7  -1   4       89.75       99.90      5.22 o 
  -6  -1   4      188.03      186.90      6.55 o 
  -5  -1   4      595.54      584.28     11.51 o 
  -4  -1   4        0.50       -0.04      0.84 o 
  -3  -1   4     2169.97     2052.09     32.30 o 
  -2  -1   4       30.33       38.14      1.17 o 
  -1  -1   4     4572.48     3987.91     76.52 o 
   0  -1   4     1622.31     1716.24     29.32 o 
   1  -1   4     2620.06     2607.84     42.12 o 
   2  -1   4        4.24        3.30      0.51 o 
   3  -1   4      918.20      916.89     16.06 o 
   4  -1   4      203.01      209.06      4.35 o 
   5  -1   4      445.99      417.13     15.57 o 
   6  -1   4       46.80       47.69      4.06 o 
   7  -1   4      125.88      119.14      6.86 o 
  -8   0   4      111.12      133.20      6.48 o 
  -7   0   4       12.42       12.03      2.49 o 
  -6   0   4       80.53       93.71      5.08 o 
  -5   0   4        6.67        9.25      1.32 o 
  -4   0   4       41.75       51.81      2.92 o 
  -3   0   4     2305.47     2423.10     32.20 o 
  -2   0   4       19.56       19.51      0.63 o 
  -1   0   4     1885.51     1739.88     25.99 o 
   0   0   4     7475.30     5829.82    135.45 o 
   1   0   4     5921.49     5002.67    136.54 o 
   2   0   4      549.77      523.26      8.09 o 
   3   0   4      568.11      537.04      9.65 o 
   4   0   4      363.59      383.18      8.20 o 
   5   0   4        4.84        7.97      1.88 o 
   6   0   4      188.67      180.30      7.92 o 
   7   0   4       97.01       85.58      6.05 o 
  -8   1   4       29.36       27.08      3.67 o 
  -7   1   4      185.53      175.35      5.87 o 
  -6   1   4      196.44      182.24      5.23 o 
  -5   1   4     1067.92     1078.01     22.27 o 
  -4   1   4       75.68       76.72      1.83 o 
  -3   1   4      325.13      336.15      5.33 o 
  -2   1   4      987.69      979.35     15.94 o 
  -1   1   4      135.61      179.66      3.16 o 
   0   1   4     1031.44     1051.48     16.03 o 
   1   1   4      734.48      752.03     11.61 o 
   2   1   4      478.44      455.80      7.55 o 
   3   1   4      400.18      433.24      7.98 o 
   4   1   4     1086.25     1025.17     20.24 o 
   5   1   4      668.69      658.85     20.13 o 
   6   1   4      597.39      565.62     15.65 o 
   7   1   4       27.87       33.87     10.14 o 
  -8   2   4      166.88      176.67      6.37 o 
  -7   2   4       68.48       72.90      3.61 o 
  -6   2   4       40.98       41.51      2.41 o 
  -5   2   4        2.86        3.97      1.53 o 
  -4   2   4       43.20       43.93      2.60 o 
  -3   2   4      888.11      847.81     14.52 o 
  -2   2   4     2224.44     2266.61     39.35 o 
  -1   2   4     1635.18     1783.21     49.47 o 
   0   2   4      394.66      346.53      6.04 o 
   1   2   4      255.86      248.22      5.14 o 
   2   2   4     5382.16     5058.37    150.71 o 
   3   2   4      281.77      266.53      5.75 o 
   4   2   4      747.83      744.89     17.37 o 
   5   2   4      418.68      387.38     16.57 o 
   6   2   4       11.67        9.01      2.91 o 
   7   2   4      118.32       90.54      8.76 o 
  -8   3   4       29.74       32.56      3.58 o 
  -7   3   4       57.45       69.18      3.39 o 
  -6   3   4      225.82      235.52      5.89 o 
  -5   3   4       31.41       29.36      1.48 o 
  -4   3   4     4566.75     4281.88     83.41 o 
  -3   3   4       18.77       16.40      0.76 o 
  -2   3   4     3262.70     3107.21     74.17 o 
  -1   3   4       10.64       10.82      0.65 o 
   0   3   4      351.28      342.10      6.02 o 
   1   3   4       10.32       12.79      0.70 o 
   2   3   4      602.99      592.53     13.17 o 
   3   3   4       13.98       11.15      1.39 o 
   4   3   4        5.73        6.28      1.78 o 
   5   3   4       90.30       74.07      5.98 o 
   6   3   4      191.91      206.39      7.70 o 
  -8   4   4        2.17       -0.63      3.33 o 
  -7   4   4      112.94      111.05      4.52 o 
  -6   4   4      121.69      126.65      4.80 o 
  -5   4   4      374.92      381.52      7.25 o 
  -4   4   4        8.14       10.89      1.64 o 
  -3   4   4      683.99      717.91     12.45 o 
  -2   4   4     1100.44      970.32     18.45 o 
  -1   4   4     2203.39     2237.43     41.61 o 
   0   4   4     4038.73     3886.40     67.35 o 
   1   4   4      587.76      572.11     11.12 o 
   2   4   4      231.11      237.35      5.94 o 
   3   4   4      720.00      739.87     19.96 o 
   4   4   4      123.88      132.41      5.13 o 
   5   4   4       30.27       26.35      3.07 o 
   6   4   4        0.79        3.52      2.99 o 
  -8   5   4      108.89      130.42      5.34 o 
  -7   5   4       15.38       14.75      2.44 o 
  -6   5   4       63.48       70.61      3.55 o 
  -5   5   4       10.02       14.01      3.90 o 
  -4   5   4      201.70      198.24      4.71 o 
  -3   5   4     1362.56     1382.42     21.56 o 
  -2   5   4        1.69        3.76      1.29 o 
  -1   5   4     2002.98     2030.64     37.99 o 
   0   5   4      290.78      276.06      6.78 o 
   1   5   4     1685.49     1628.52     30.55 o 
   2   5   4      423.24      437.48     10.23 o 
   3   5   4     1465.68     1389.45     49.18 o 
   4   5   4      163.76      171.20      6.15 o 
   5   5   4      147.67      149.94      9.56 o 
   6   5   4       12.26       10.38      5.68 o 
  -7   6   4        5.69        3.51      3.23 o 
  -6   6   4       34.66       38.03      2.97 o 
  -5   6   4       71.20       76.80      3.03 o 
  -4   6   4      178.26      190.17      4.71 o 
  -3   6   4      187.59      197.26      4.27 o 
  -2   6   4      141.13      154.39      3.83 o 
  -1   6   4     1149.95     1131.32     21.57 o 
   0   6   4     2188.16     2272.64     48.14 o 
   1   6   4     1457.99     1436.25     31.29 o 
   2   6   4      595.02      563.95     15.78 o 
   3   6   4      368.98      397.15     14.52 o 
   4   6   4      208.41      195.53      7.06 o 
   5   6   4      363.81      353.84     19.63 o 
  -7   7   4      480.24      522.99     17.85 o 
  -6   7   4       47.03       43.14      3.28 o 
  -5   7   4      309.90      325.62      7.96 o 
  -4   7   4       78.67       73.09      2.37 o 
  -3   7   4       62.75       60.99      1.91 o 
  -2   7   4       95.33       98.12      3.00 o 
  -1   7   4        4.86        5.76      1.25 o 
   0   7   4       38.48       39.27      1.73 o 
   1   7   4      143.81      139.55      5.48 o 
   2   7   4      492.79      502.27     16.84 o 
   3   7   4      207.51      216.76      9.10 o 
   4   7   4      825.42      764.18     20.83 o 
  -7   8   4        1.90        1.32      3.69 o 
  -6   8   4       64.32       59.52      3.77 o 
  -5   8   4      270.31      284.27      6.23 o 
  -4   8   4      444.46      448.07      8.93 o 
  -3   8   4      679.62      693.57     14.97 o 
  -2   8   4      337.57      362.52      7.86 o 
  -1   8   4      172.26      168.55      4.16 o 
   0   8   4      182.85      180.99      5.34 o 
   1   8   4        7.24        5.66      3.08 o 
   2   8   4      390.03      367.78     14.85 o 
   3   8   4      100.96       83.60      5.81 o 
   4   8   4       73.93       68.93      5.61 o 
  -6   9   4      218.89      222.21      6.07 o 
  -5   9   4       29.50       20.85      1.78 o 
  -4   9   4      292.92      303.71      6.51 o 
  -3   9   4       68.62       71.81      3.08 o 
  -2   9   4      544.27      570.91     12.66 o 
  -1   9   4       52.73       54.03      2.63 o 
   0   9   4      446.16      450.16     15.46 o 
   1   9   4       25.24       27.62      4.38 o 
   2   9   4      201.94      199.05      9.35 o 
   3   9   4       47.27       46.41      6.82 o 
  -6  10   4       24.23       29.19      4.13 o 
  -5  10   4       59.73       56.21      4.68 o 
  -4  10   4       95.36      103.31      4.08 o 
  -3  10   4      278.84      291.64      7.48 o 
  -2  10   4      423.40      431.23     10.08 o 
  -1  10   4      275.62      270.65      8.23 o 
   0  10   4      478.23      499.83     17.33 o 
   1  10   4      163.04      163.72     10.87 o 
   2  10   4      138.09      126.40      9.74 o 
  -5  11   4       26.43       20.90      3.94 o 
  -4  11   4        7.26        3.91      3.16 o 
  -3  11   4       46.16       38.41      3.83 o 
  -2  11   4       45.24       50.95      5.44 o 
  -1  11   4      428.68      435.80     15.17 o 
   0  11   4        0.44       -4.71      4.71 o 
   1 -13   5        9.53       10.71      5.52 o 
   2 -13   5      184.42      175.11     14.20 o 
  -1 -12   5       93.42       96.93      4.88 o 
   0 -12   5      103.78      107.00      6.39 o 
   1 -12   5       62.99       70.83      7.05 o 
   2 -12   5      191.84      177.13      8.15 o 
   3 -12   5       65.15       64.09      7.63 o 
   4 -12   5       64.03       59.55      7.46 o 
   5 -12   5       47.28       47.54      7.63 o 
  -2 -11   5      190.34      202.70     12.41 o 
  -1 -11   5        6.09        7.77      2.15 o 
   0 -11   5      155.49      161.95      5.84 o 
   1 -11   5       29.96       33.93      2.29 o 
   2 -11   5       52.68       53.18      3.83 o 
   3 -11   5        6.82        4.25      2.42 o 
   4 -11   5       88.75       78.70      4.34 o 
   5 -11   5      105.75      111.70     11.76 o 
   6 -11   5       61.71       51.60      8.11 o 
  -3 -10   5       76.65       70.85      5.52 o 
  -2 -10   5      547.53      546.84     14.83 o 
  -1 -10   5      754.51      720.69     19.43 o 
   0 -10   5      560.69      563.80     11.19 o 
   1 -10   5      347.61      342.53     10.35 o 
   2 -10   5        5.67        8.22      1.56 o 
   3 -10   5       45.45       44.04      2.50 o 
   4 -10   5        2.88        0.42      1.87 o 
   5 -10   5       10.66       10.38      2.25 o 
   6 -10   5        2.84       -0.42      2.63 o 
  -4  -9   5        8.07        8.11      2.75 o 
  -3  -9   5      342.04      345.75     11.01 o 
  -2  -9   5        3.96        0.30      1.61 o 
  -1  -9   5      325.64      307.05      7.25 o 
   0  -9   5       39.53       43.52      2.12 o 
   1  -9   5      346.28      332.02      7.66 o 
   2  -9   5      947.78      939.25     23.26 o 
   3  -9   5      846.66      816.53     17.40 o 
   4  -9   5       82.98       75.71      3.19 o 
   5  -9   5      241.25      219.56      6.98 o 
   6  -9   5       13.23       12.14      3.96 o 
   7  -9   5       21.64       35.70      7.95 o 
  -5  -8   5       63.09       54.05      3.96 o 
  -4  -8   5      114.85      118.61     12.01 o 
  -3  -8   5      191.42      198.54      5.27 o 
  -2  -8   5        7.34        7.49      1.48 o 
  -1  -8   5      680.80      693.96     13.06 o 
   0  -8   5     1039.34     1035.44     21.40 o 
   1  -8   5     1041.80     1009.31     24.63 o 
   2  -8   5      844.10      842.77     17.76 o 
   3  -8   5      372.23      361.72      8.37 o 
   4  -8   5      123.53      121.14      3.94 o 
   5  -8   5      187.35      170.16      6.17 o 
   6  -8   5       82.40       79.51      4.57 o 
   7  -8   5      105.27      100.49      6.42 o 
  -5  -7   5      364.52      373.44     11.99 o 
  -4  -7   5       25.24       24.76      2.35 o 
  -3  -7   5      105.10      113.06      4.11 o 
  -2  -7   5       23.88       22.68      1.44 o 
  -1  -7   5      206.06      223.78      4.74 o 
   0  -7   5       47.60       40.45      2.26 o 
   1  -7   5      177.83      173.28      4.40 o 
   2  -7   5      593.57      576.58     11.42 o 
   3  -7   5      384.83      379.91      7.98 o 
   4  -7   5      922.42      910.68     17.87 o 
   5  -7   5       25.32       23.78      2.36 o 
   6  -7   5      132.44      122.72      9.40 o 
   7  -7   5       20.76       17.14      3.94 o 
  -6  -6   5      128.58      120.90      5.97 o 
  -5  -6   5      270.14      256.30     10.55 o 
  -4  -6   5      766.42      795.14     14.82 o 
  -3  -6   5      367.49      377.56      8.31 o 
  -2  -6   5      814.07      815.01     15.02 o 
  -1  -6   5      429.67      471.09     10.05 o 
   0  -6   5      443.87      450.96     11.44 o 
   1  -6   5      142.96      158.29      3.32 o 
   2  -6   5       85.23       88.70      3.02 o 
   3  -6   5       65.06       79.02      2.35 o 
   4  -6   5      285.58      285.90      7.56 o 
   5  -6   5        7.96        8.36      2.11 o 
   6  -6   5      658.20      640.91     16.88 o 
   7  -6   5        3.97        5.65      3.72 o 
  -6  -5   5      176.96      189.13      8.92 o 
  -5  -5   5       86.84       93.08      3.09 o 
  -4  -5   5      217.83      224.31      4.98 o 
  -3  -5   5      116.75      111.05      3.20 o 
  -2  -5   5     1162.53     1184.93     17.70 o 
  -1  -5   5      268.73      300.41      7.86 o 
   0  -5   5     3384.07     3356.89     67.05 o 
   1  -5   5      165.17      170.99      3.48 o 
   2  -5   5     1226.40     1189.53     21.08 o 
   3  -5   5       54.01       58.21      2.21 o 
   4  -5   5      614.61      578.63     13.36 o 
   5  -5   5      557.03      570.08     15.31 o 
   6  -5   5       39.55       38.77      3.19 o 
   7  -5   5       40.77       44.93      5.52 o 
  -7  -4   5        0.88       -0.71      2.92 o 
  -6  -4   5       71.75       67.63      6.41 o 
  -5  -4   5       13.71       16.64      1.66 o 
  -4  -4   5      796.82      812.89     14.10 o 
  -3  -4   5      964.22      964.29     15.61 o 
  -2  -4   5     1105.28     1130.08     18.58 o 
  -1  -4   5     4283.32     4279.67     99.81 o 
   0  -4   5     1129.15     1229.42     24.85 o 
   1  -4   5      708.61      676.84     12.10 o 
   2  -4   5      485.86      464.53      8.57 o 
   3  -4   5       29.73       27.85      1.26 o 
   4  -4   5       77.92       65.21      2.67 o 
   5  -4   5       63.17       59.64      5.67 o 
   6  -4   5      183.83      160.47      7.30 o 
   7  -4   5       81.93       75.58      5.56 o 
   8  -4   5       85.39       75.45      8.60 o 
  -7  -3   5       52.98       54.78      4.07 o 
  -6  -3   5      181.71      190.52      5.91 o 
  -5  -3   5      114.21      124.23      3.22 o 
  -4  -3   5       18.26       16.75      1.22 o 
  -3  -3   5       49.23       49.53      1.27 o 
  -2  -3   5      165.14      163.25      3.02 o 
  -1  -3   5      431.58      417.61      7.67 o 
   0  -3   5      201.98      226.73      5.05 o 
   1  -3   5     1920.83     1865.00     32.50 o 
   2  -3   5      926.42     1065.59     18.90 o 
   3  -3   5     2371.98     2315.59     40.55 o 
   4  -3   5        0.32        1.14      1.27 o 
   5  -3   5      839.07      819.65     18.58 o 
   6  -3   5       17.40       15.90      3.19 o 
   7  -3   5        2.87        2.46      3.55 o 
  -7  -2   5        8.97        8.63      2.81 o 
  -6  -2   5       72.82       72.51      2.92 o 
  -5  -2   5      630.63      625.75     12.29 o 
  -4  -2   5      305.51      282.96      5.37 o 
  -3  -2   5     1766.74     1845.50     31.93 o 
  -2  -2   5       25.42       36.65      1.23 o 
  -1  -2   5     1139.33     1219.58     18.45 o 
   0  -2   5     1254.24     1320.61     20.97 o 
   1  -2   5     2827.62     3085.99     53.51 o 
   2  -2   5      311.67      323.90      5.68 o 
   3  -2   5      839.75      828.74     15.85 o 
   4  -2   5       57.64       55.53      2.45 o 
   5  -2   5       81.07       79.23      4.46 o 
   6  -2   5       53.15       48.00      4.16 o 
   7  -2   5      437.81      410.24     15.04 o 
  -7  -1   5       76.94       90.26      4.00 o 
  -6  -1   5       92.79      108.94      4.78 o 
  -5  -1   5      941.91      918.05     19.71 o 
  -4  -1   5      277.36      284.98      5.37 o 
  -3  -1   5      850.33      795.21     14.13 o 
  -2  -1   5      449.91      496.17     11.11 o 
  -1  -1   5     4240.44     3950.97     66.88 o 
   0  -1   5        5.81        5.83      0.63 o 
   1  -1   5     1158.03     1226.14     23.17 o 
   2  -1   5      600.62      582.81     10.55 o 
   3  -1   5      246.31      266.93      5.55 o 
   4  -1   5      532.56      527.56     10.92 o 
   5  -1   5       46.15       38.97      2.63 o 
   6  -1   5      373.41      360.18     12.94 o 
   7  -1   5       10.81        7.08      7.30 o 
  -8   0   5       28.68       31.09      3.53 o 
  -7   0   5      144.31      138.57      7.88 o 
  -6   0   5       39.65       34.35      2.10 o 
  -5   0   5       89.11       97.88      2.85 o 
  -4   0   5     1784.10     1726.74     36.16 o 
  -3   0   5     1087.67     1085.97     19.02 o 
  -2   0   5     5269.09     4960.43     91.22 o 
  -1   0   5     1230.33     1319.66     19.83 o 
   0   0   5     3368.96     3454.85     62.44 o 
   1   0   5       14.22       26.33      0.71 o 
   2   0   5      522.06      591.61      9.99 o 
   3   0   5      814.34      852.13     18.67 o 
   4   0   5      211.58      202.29      6.29 o 
   5   0   5      169.91      187.80      6.43 o 
   6   0   5       11.50       12.23      2.91 o 
   7   0   5       42.03       37.84      4.69 o 
  -8   1   5       25.50       26.98      4.37 o 
  -7   1   5       14.20       12.10      2.31 o 
  -6   1   5        4.38        3.37      1.49 o 
  -5   1   5       62.62       78.55      6.20 o 
  -4   1   5      192.26      196.57      4.40 o 
  -3   1   5      119.79      140.72      2.93 o 
  -2   1   5     2040.20     1979.61     44.68 o 
  -1   1   5      216.24      205.74      4.43 o 
   0   1   5     7344.00     6611.52    209.33 o 
   1   1   5        0.61        4.52      0.51 o 
   2   1   5     2818.82     2841.57     49.01 o 
   3   1   5       16.63       16.14      3.33 o 
   4   1   5      582.14      596.33     14.27 o 
   5   1   5        7.00       10.65      2.37 o 
   6   1   5       90.97       80.79      4.60 o 
   7   1   5        0.30        6.79      4.04 o 
  -8   2   5       50.69       58.07      3.60 o 
  -7   2   5       17.66       22.88      2.38 o 
  -6   2   5      568.20      531.64     15.72 o 
  -5   2   5      141.01      149.80      4.44 o 
  -4   2   5      225.82      208.25      4.73 o 
  -3   2   5      776.21      748.94     14.40 o 
  -2   2   5      460.33      424.10      7.79 o 
  -1   2   5     3104.48     3297.22     61.10 o 
   0   2   5      242.69      248.53      4.88 o 
   1   2   5      840.24      909.24     18.97 o 
   2   2   5     1204.61     1141.40     24.37 o 
   3   2   5      720.90      745.95     19.87 o 
   4   2   5     1700.83     1718.42     38.43 o 
   5   2   5      250.63      223.74      9.06 o 
   6   2   5      393.78      389.31     14.54 o 
   7   2   5       11.05       13.79      6.00 o 
  -8   3   5       77.66       76.46      3.92 o 
  -7   3   5        3.23        0.37      1.95 o 
  -6   3   5      365.41      371.06     14.54 o 
  -5   3   5      167.70      168.02      4.87 o 
  -4   3   5      931.70      876.20     16.96 o 
  -3   3   5       11.68       15.99      1.19 o 
  -2   3   5      299.07      287.68      5.92 o 
  -1   3   5      506.22      530.55     16.31 o 
   0   3   5       94.30      105.66      3.62 o 
   1   3   5     3426.32     3246.23     68.78 o 
   2   3   5      208.75      238.77      7.21 o 
   3   3   5     1426.61     1363.56     35.23 o 
   4   3   5      155.77      136.02      4.51 o 
   5   3   5      175.56      175.41      6.73 o 
   6   3   5       59.84       64.93      4.48 o 
  -8   4   5       27.87       31.66      4.32 o 
  -7   4   5      323.54      348.40     12.22 o 
  -6   4   5      220.27      227.68      6.97 o 
  -5   4   5     2806.53     2755.28     51.57 o 
  -4   4   5      246.92      251.99      5.65 o 
  -3   4   5      777.81      757.04     14.72 o 
  -2   4   5       71.81       73.27      2.20 o 
  -1   4   5      467.28      435.39      8.69 o 
   0   4   5        4.89        3.17      0.72 o 
   1   4   5       21.33       23.12      1.32 o 
   2   4   5        7.71        6.00      1.71 o 
   3   4   5      131.95      126.05      5.04 o 
   4   4   5       83.42       76.64      4.22 o 
   5   4   5      486.33      477.23     16.79 o 
   6   4   5       87.13       69.06      5.98 o 
  -7   5   5       49.44       56.06      4.64 o 
  -6   5   5       46.51       44.38      3.09 o 
  -5   5   5      380.34      383.73      9.00 o 
  -4   5   5        3.05        1.76      1.30 o 
  -3   5   5     1674.59     1618.38     32.88 o 
  -2   5   5       88.17       83.69      2.58 o 
  -1   5   5     2061.78     2004.23     42.96 o 
   0   5   5       15.42       20.79      1.44 o 
   1   5   5      458.82      462.90     12.94 o 
   2   5   5      133.58      134.04      5.24 o 
   3   5   5       35.08       43.00      3.78 o 
   4   5   5       47.54       49.27      4.69 o 
   5   5   5       12.51        5.89      3.24 o 
  -7   6   5       12.67       15.47      3.70 o 
  -6   6   5       79.25       80.32      3.97 o 
  -5   6   5       76.09       78.32      3.20 o 
  -4   6   5     1074.61     1087.93     22.66 o 
  -3   6   5      501.52      495.45     10.16 o 
  -2   6   5     1008.92     1005.99     22.28 o 
  -1   6   5      975.56      987.85     22.04 o 
   0   6   5     1639.35     1615.22     32.96 o 
   1   6   5      452.55      452.26     12.99 o 
   2   6   5       69.19       62.47      5.19 o 
   3   6   5      250.84      251.95     20.36 o 
   4   6   5       36.43       35.37      3.45 o 
   5   6   5        4.18       12.17      5.52 o 
  -7   7   5       12.51       22.22      4.09 o 
  -6   7   5       41.14       39.16      5.42 o 
  -5   7   5       50.13       59.02      2.91 o 
  -4   7   5      228.45      220.40      7.22 o 
  -3   7   5       60.31       57.87      2.79 o 
  -2   7   5     1075.68     1107.72     24.55 o 
  -1   7   5      131.36      151.07      4.71 o 
   0   7   5      583.52      589.49     19.94 o 
   1   7   5        1.14        3.39      2.57 o 
   2   7   5      316.93      335.12     12.15 o 
   3   7   5        1.98        0.69      3.98 o 
   4   7   5      271.31      254.87     11.68 o 
  -7   8   5        7.43       21.58      4.09 o 
  -6   8   5       85.61       72.03      4.99 o 
  -5   8   5       19.75       27.49      2.47 o 
  -4   8   5      164.61      150.57      4.71 o 
  -3   8   5       88.44       76.18      5.87 o 
  -2   8   5       88.73       95.35      4.16 o 
  -1   8   5       23.27       20.74      2.30 o 
   0   8   5      291.61      302.40     11.10 o 
   1   8   5      252.24      266.11     13.63 o 
   2   8   5      378.68      351.88     12.97 o 
   3   8   5       73.08       60.36      6.82 o 
  -6   9   5       77.33       88.17      7.63 o 
  -5   9   5       45.71       35.89      4.26 o 
  -4   9   5      319.11      351.89     10.27 o 
  -3   9   5        5.31        4.86      2.49 o 
  -2   9   5       97.98       98.60      4.50 o 
  -1   9   5      166.24      160.41      7.46 o 
   0   9   5       57.24       60.68      4.87 o 
   1   9   5      166.79      171.08      8.29 o 
   2   9   5        3.30        1.46      4.87 o 
   3   9   5       35.47       42.03      6.82 o 
  -5  10   5      346.73      340.41     12.07 o 
  -4  10   5       17.03       20.82      3.07 o 
  -3  10   5      291.49      308.69     10.53 o 
  -2  10   5       11.02       11.14      2.82 o 
  -1  10   5      109.56      116.18      6.76 o 
   0  10   5       54.58       64.58      7.14 o 
   1  10   5       39.96       50.95      6.33 o 
  -4  11   5       38.94       27.58      5.84 o 
  -3  11   5      167.35      166.91      7.74 o 
  -2  11   5        4.06        7.14      5.03 o 
  -1  11   5      228.44      218.89     13.63 o 
   0  11   5       65.10       72.04      7.63 o 
  -1 -12   6       44.77       38.87      4.30 o 
   0 -12   6       68.08       64.75      4.54 o 
   1 -12   6       71.20       67.40      3.77 o 
   2 -12   6      197.09      201.83      7.21 o 
   3 -12   6       24.57       23.29      4.38 o 
   4 -12   6      388.82      363.63     19.31 o 
  -2 -11   6       90.45       88.76      6.82 o 
  -1 -11   6       17.76       15.94      3.09 o 
   0 -11   6       52.47       55.09      2.79 o 
   1 -11   6      417.54      394.48     11.20 o 
   2 -11   6        6.96        4.98      2.45 o 
   3 -11   6       97.83       93.62      4.52 o 
   4 -11   6        0.50       -0.24      4.46 o 
   5 -11   6       34.02       40.41      4.71 o 
  -3 -10   6      104.18      100.28      7.30 o 
  -2 -10   6       99.64       98.72      5.30 o 
  -1 -10   6       34.96       29.53      2.61 o 
   0 -10   6      112.29      122.66      4.93 o 
   1 -10   6       10.82        8.00      2.21 o 
   2 -10   6        9.42       11.50      2.47 o 
   3 -10   6      245.33      238.27      7.65 o 
   4 -10   6        2.41        0.89      2.54 o 
   5 -10   6      569.80      575.38     23.20 o 
   6 -10   6      105.41      114.93      6.98 o 
  -4  -9   6       11.96       20.61      4.38 o 
  -3  -9   6      631.30      655.02     30.83 o 
  -2  -9   6        0.06        0.73      4.49 o 
  -1  -9   6      672.91      668.58     21.20 o 
   0  -9   6        0.56        0.83      1.90 o 
   1  -9   6      327.93      324.97      9.17 o 
   2  -9   6       45.40       46.52      2.94 o 
   3  -9   6       26.13       26.51      2.58 o 
   4  -9   6        1.53        1.65      2.25 o 
   5  -9   6        6.50        8.19      2.74 o 
   6  -9   6        0.46        7.15      6.98 o 
  -5  -8   6       26.49       16.39      4.54 o 
  -4  -8   6      187.04      200.56     10.55 o 
  -3  -8   6       27.89       28.37      1.95 o 
  -2  -8   6      294.25      303.27      8.30 o 
  -1  -8   6      385.16      386.51      8.80 o 
   0  -8   6      180.44      167.68      5.48 o 
   1  -8   6     1587.66     1530.50     36.74 o 
   2  -8   6       49.52       51.15      2.84 o 
   3  -8   6      323.68      300.85      8.61 o 
   4  -8   6      241.36      241.34      7.51 o 
   5  -8   6       62.21       58.01      3.65 o 
   6  -8   6      202.00      203.11      7.44 o 
   7  -8   6        3.47        2.48      6.08 o 
  -5  -7   6      191.58      184.17     10.22 o 
  -4  -7   6        4.08        4.62      1.59 o 
  -3  -7   6       63.79       71.47      2.62 o 
  -2  -7   6      625.26      600.20     14.69 o 
  -1  -7   6       22.06       26.12      3.48 o 
   0  -7   6     1182.28     1111.98     27.61 o 
   1  -7   6       12.30       10.88      1.65 o 
   2  -7   6      761.65      755.09     18.74 o 
   3  -7   6       70.00       66.81      3.15 o 
   4  -7   6       77.80       85.92      3.45 o 
   5  -7   6      123.25      111.96      4.32 o 
   6  -7   6        9.66       13.46      2.76 o 
   7  -7   6       75.56       55.23      5.84 o 
  -6  -6   6      153.60      161.29      9.74 o 
  -5  -6   6        0.41        2.12      2.14 o 
  -4  -6   6      414.48      421.02      8.36 o 
  -3  -6   6        2.55        3.51      1.77 o 
  -2  -6   6       11.73       11.19      2.10 o 
  -1  -6   6        1.36        2.74      1.35 o 
   0  -6   6      510.20      544.47     11.58 o 
   1  -6   6      115.36      108.65      2.85 o 
   2  -6   6     1595.08     1567.10     31.22 o 
   3  -6   6      113.37      133.35      3.78 o 
   4  -6   6      578.02      595.96     14.33 o 
   5  -6   6      234.82      246.29      8.93 o 
   6  -6   6      330.95      319.75      9.63 o 
   7  -6   6      202.89      195.04     12.33 o 
  -6  -5   6       23.25       24.66      4.54 o 
  -5  -5   6       24.10       20.78      1.78 o 
  -4  -5   6      843.47      831.94     17.37 o 
  -3  -5   6       85.78       89.62      4.00 o 
  -2  -5   6     1323.51     1372.38     27.94 o 
  -1  -5   6      356.98      363.73      9.35 o 
   0  -5   6      806.46      870.80     17.89 o 
   1  -5   6      385.22      394.76      7.36 o 
   2  -5   6        5.58        6.91      1.07 o 
   3  -5   6       54.47       69.71      2.55 o 
   4  -5   6        2.54        3.00      1.45 o 
   5  -5   6      166.83      189.84      5.72 o 
   6  -5   6       35.65       30.16      3.00 o 
   7  -5   6       26.28       26.21      4.16 o 
  -6  -4   6       23.78       19.87      3.57 o 
  -5  -4   6      193.62      202.51      4.68 o 
  -4  -4   6       63.44       59.78      2.67 o 
  -3  -4   6     1767.86     1826.38     33.98 o 
  -2  -4   6      371.22      376.24      7.02 o 
  -1  -4   6      407.17      423.26      9.48 o 
   0  -4   6      971.58      959.92     16.99 o 
   1  -4   6     1047.08     1118.84     19.77 o 
   2  -4   6      360.61      388.06      7.34 o 
   3  -4   6     1702.60     1687.75     36.31 o 
   4  -4   6      553.94      546.33     12.69 o 
   5  -4   6       42.39       46.50      3.11 o 
   6  -4   6      124.99      126.16      6.46 o 
   7  -4   6        3.88        3.75      3.43 o 
  -7  -3   6        7.30       11.03      4.38 o 
  -6  -3   6       29.21       25.79      2.79 o 
  -5  -3   6       23.05       25.25      2.03 o 
  -4  -3   6      102.05      105.41      3.12 o 
  -3  -3   6     2191.80     2244.77     38.81 o 
  -2  -3   6      218.33      233.67      4.16 o 
  -1  -3   6     1220.59     1185.53     20.71 o 
   0  -3   6      867.52      927.89     16.39 o 
   1  -3   6     1279.47     1301.51     21.67 o 
   2  -3   6       22.30       34.49      1.70 o 
   3  -3   6      373.37      366.17      8.65 o 
   4  -3   6      557.86      546.25     12.62 o 
   5  -3   6      188.93      177.52      6.42 o 
   6  -3   6       19.35       15.63      4.38 o 
   7  -3   6      205.23      176.55     10.95 o 
  -7  -2   6      144.03      133.48      6.65 o 
  -6  -2   6        3.81        3.25      2.12 o 
  -5  -2   6       51.92       57.39      4.09 o 
  -4  -2   6       19.68       18.42      1.79 o 
  -3  -2   6       45.73       54.89      1.79 o 
  -2  -2   6      112.57      118.35      3.14 o 
  -1  -2   6      600.56      594.91      9.83 o 
   0  -2   6        7.00       19.78      1.32 o 
   1  -2   6     5208.18     4779.64     73.50 o 
   2  -2   6     2979.16     3011.62     48.78 o 
   3  -2   6     1047.12     1073.79     21.04 o 
   4  -2   6     2090.65     2050.78     44.10 o 
   5  -2   6     1003.16      970.14     29.78 o 
   6  -2   6        3.45        2.20      3.07 o 
   7  -2   6        0.49        3.41      3.42 o 
  -7  -1   6      432.93      442.61     14.54 o 
  -6  -1   6        8.07        7.41      2.16 o 
  -5  -1   6     1306.75     1236.30     26.46 o 
  -4  -1   6       12.46        9.72      1.21 o 
  -3  -1   6       97.61       90.32      2.37 o 
  -2  -1   6     1047.70     1085.48     16.48 o 
  -1  -1   6        8.04       13.26      1.28 o 
   0  -1   6      444.03      454.73      9.64 o 
   1  -1   6     1837.47     1981.39     37.21 o 
   2  -1   6      492.52      486.04      8.33 o 
   3  -1   6        1.61        3.09      0.94 o 
   4  -1   6      417.29      394.64      9.87 o 
   5  -1   6      602.29      582.40     20.30 o 
   6  -1   6      497.54      455.18     17.85 o 
   7  -1   6       20.82       15.69      4.54 o 
  -7   0   6       17.49       17.44      4.06 o 
  -6   0   6      827.44      787.91     21.04 o 
  -5   0   6        4.19        3.87      1.55 o 
  -4   0   6      804.85      794.64     17.17 o 
  -3   0   6     1285.95     1314.58     24.46 o 
  -2   0   6      312.11      270.75      4.51 o 
  -1   0   6     1020.83     1051.42     16.96 o 
   0   0   6      475.45      453.23      8.80 o 
   1   0   6      451.26      552.85     11.71 o 
   2   0   6      672.18      645.22     11.49 o 
   3   0   6      151.65      144.55      3.62 o 
   4   0   6      289.00      286.84     10.34 o 
   5   0   6      672.32      608.47     16.42 o 
   6   0   6      630.52      592.24     19.74 o 
   7   0   6        6.42        6.17      5.52 o 
  -7   1   6      122.22      115.54      4.90 o 
  -6   1   6      268.09      261.04      7.53 o 
  -5   1   6      195.86      192.21      6.37 o 
  -4   1   6     1735.31     1710.23     46.14 o 
  -3   1   6       39.05       38.81      1.31 o 
  -2   1   6     1063.99      973.34     15.86 o 
  -1   1   6       65.20       69.74      1.74 o 
   0   1   6     1819.05     1805.41     29.95 o 
   1   1   6      274.32      325.66      5.82 o 
   2   1   6      193.08      202.71      3.66 o 
   3   1   6        3.71        3.77      1.31 o 
   4   1   6      300.02      305.60     13.51 o 
   5   1   6      292.23      277.80      8.74 o 
   6   1   6       37.42       41.51      5.09 o 
   7   1   6      151.20      141.33     11.03 o 
  -8   2   6        1.46       -0.50      3.74 o 
  -7   2   6       54.33       48.43      3.41 o 
  -6   2   6       39.79       35.84      2.71 o 
  -5   2   6       91.14       93.80      6.21 o 
  -4   2   6      121.42      126.44      3.89 o 
  -3   2   6     1692.00     1680.03     36.24 o 
  -2   2   6     1605.85     1652.07     31.00 o 
  -1   2   6     1884.57     1898.97     38.91 o 
   0   2   6     2490.59     2366.06     46.18 o 
   1   2   6      954.37      933.79     17.74 o 
   2   2   6     1604.47     1630.55     41.66 o 
   3   2   6      485.01      460.97     11.31 o 
   4   2   6      140.58      143.13      6.84 o 
   5   2   6        4.00        4.21      2.54 o 
   6   2   6        8.04       11.21      3.17 o 
  -8   3   6       26.72       22.23      6.49 o 
  -7   3   6        3.40        2.93      2.58 o 
  -6   3   6        6.51        8.13      2.18 o 
  -5   3   6       65.00       59.71      3.36 o 
  -4   3   6      110.45      109.28      3.65 o 
  -3   3   6      831.84      828.30     18.39 o 
  -2   3   6      195.78      216.93      5.46 o 
  -1   3   6      282.12      254.12      8.87 o 
   0   3   6        1.49        3.69      0.86 o 
   1   3   6     2702.44     2586.02     54.78 o 
   2   3   6       22.46       23.51      2.98 o 
   3   3   6      950.83      926.42     24.69 o 
   4   3   6       59.75       67.50      3.40 o 
   5   3   6      623.66      571.54     15.99 o 
   6   3   6        1.16        4.38      5.19 o 
  -7   4   6      138.22      141.06      9.04 o 
  -6   4   6       15.87       17.93      2.44 o 
  -5   4   6      123.13      126.88      5.90 o 
  -4   4   6      104.01      105.66      3.74 o 
  -3   4   6       41.35       50.62      2.26 o 
  -2   4   6       12.50       15.56      1.43 o 
  -1   4   6      734.42      737.27     16.40 o 
   0   4   6      236.46      238.58      6.14 o 
   1   4   6     1350.80     1313.00     33.84 o 
   2   4   6      555.71      536.68     14.82 o 
   3   4   6      596.67      578.13     18.67 o 
   4   4   6      319.21      299.14      8.95 o 
   5   4   6      371.88      372.60     13.76 o 
   6   4   6       38.68       20.61      6.00 o 
  -7   5   6       53.00       64.86      4.43 o 
  -6   5   6       48.11       43.09      4.14 o 
  -5   5   6      258.07      253.18      9.26 o 
  -4   5   6        4.15       13.20      4.70 o 
  -3   5   6      238.15      241.98      6.38 o 
  -2   5   6      119.60      111.93      3.70 o 
  -1   5   6      296.52      303.15      9.84 o 
   0   5   6       52.49       51.52      2.10 o 
   1   5   6      105.03      113.26      4.61 o 
   2   5   6      309.69      308.53      9.50 o 
   3   5   6        6.75        9.37      2.79 o 
   4   5   6      369.16      355.88     10.49 o 
   5   5   6       13.74       27.58      6.17 o 
  -7   6   6        6.85       16.66      4.71 o 
  -6   6   6      137.47      139.61      7.71 o 
  -5   6   6       12.29       17.26      2.53 o 
  -4   6   6      212.80      230.22      7.13 o 
  -3   6   6      865.52      827.76     18.69 o 
  -2   6   6      403.92      422.49     10.19 o 
  -1   6   6      579.87      562.27     13.06 o 
   0   6   6      820.36      852.56     20.59 o 
   1   6   6      110.66      105.48      5.33 o 
   2   6   6      458.63      442.72     15.03 o 
   3   6   6        0.43        0.67      3.15 o 
   4   6   6       89.56       81.87      7.17 o 
  -7   7   6        4.70        8.06      3.66 o 
  -6   7   6       10.53        2.89      6.08 o 
  -5   7   6       12.93       16.17      2.81 o 
  -4   7   6      614.52      580.63     15.21 o 
  -3   7   6       73.38       78.31      3.92 o 
  -2   7   6      496.72      500.19     13.09 o 
  -1   7   6      225.35      227.07      6.81 o 
   0   7   6      564.81      551.55     18.02 o 
   1   7   6       12.04        9.66      3.08 o 
   2   7   6      738.97      714.51     23.08 o 
   3   7   6        4.83        8.48      3.59 o 
   4   7   6       56.91       59.40      5.10 o 
  -6   8   6        6.01        8.47      3.86 o 
  -5   8   6        2.50        0.94      2.90 o 
  -4   8   6       23.39       29.37      2.99 o 
  -3   8   6       65.10       70.62      3.71 o 
  -2   8   6      328.35      334.53      9.57 o 
  -1   8   6       88.96       85.93      5.11 o 
   0   8   6      573.69      557.40     30.42 o 
   1   8   6      565.40      548.13     18.50 o 
   2   8   6      277.77      268.04     10.94 o 
   3   8   6      299.08      279.09     15.41 o 
  -6   9   6       29.52       32.94      6.82 o 
  -5   9   6        1.86       -0.10      2.82 o 
  -4   9   6       37.30       45.79      5.17 o 
  -3   9   6      128.11      128.10      5.47 o 
  -2   9   6       40.04       44.15      5.21 o 
  -1   9   6      102.56       99.48      6.49 o 
   0   9   6        0.57        5.32      3.39 o 
   1   9   6      600.28      622.28     27.42 o 
   2   9   6       17.87       17.52      5.52 o 
  -5  10   6      152.06      171.89      8.68 o 
  -4  10   6       68.10       57.44      4.87 o 
  -3  10   6      183.02      180.33      7.91 o 
  -2  10   6        2.93       -2.43      4.22 o 
  -1  10   6      250.18      234.96     13.14 o 
   0  10   6        6.52        8.60      5.03 o 
   1  10   6       58.19       57.44      7.30 o 
  -2  11   6       23.69       26.12      6.33 o 
   0 -12   7      354.84      341.08     18.34 o 
   1 -12   7      121.86      121.44      5.36 o 
   2 -12   7      104.83       98.80      4.98 o 
   3 -12   7       93.61       85.20      5.71 o 
   4 -12   7        1.41        2.11      4.71 o 
  -2 -11   7        6.83        3.26      3.02 o 
  -1 -11   7      141.12      123.90      7.30 o 
   0 -11   7       13.01        6.64      5.19 o 
   1 -11   7      160.03      143.25      5.69 o 
   2 -11   7        5.88        6.66      3.75 o 
   3 -11   7      133.08      126.12      5.58 o 
   4 -11   7       60.76       54.29      4.98 o 
   5 -11   7      148.22      131.15      7.16 o 
  -3 -10   7       17.86       19.63      4.22 o 
  -2 -10   7        0.08        0.73      2.23 o 
  -1 -10   7      242.76      238.43     11.20 o 
   0 -10   7      126.58      109.22      4.65 o 
   1 -10   7      445.73      422.21     11.62 o 
   2 -10   7        9.44        9.41      2.40 o 
   3 -10   7      238.57      226.72      7.51 o 
   4 -10   7       93.90       97.05      4.74 o 
   5 -10   7       39.80       28.11      4.34 o 
   6 -10   7       14.20       17.27      4.32 o 
  -4  -9   7       11.52        4.38      3.89 o 
  -3  -9   7      196.94      207.30      6.70 o 
  -2  -9   7       77.36       71.64     10.38 o 
  -1  -9   7       74.61       80.29     13.06 o 
   0  -9   7        6.08        5.40      2.03 o 
   1  -9   7      156.67      149.34      5.42 o 
   2  -9   7       83.27       80.28      3.91 o 
   3  -9   7      134.02      125.14      5.11 o 
   4  -9   7      337.08      334.84      9.96 o 
   5  -9   7       14.60       13.64      2.83 o 
   6  -9   7      273.28      285.03     11.29 o 
  -4  -8   7      302.60      308.64      7.88 o 
  -3  -8   7      485.54      499.69     42.51 o 
  -2  -8   7      344.00      344.17     11.74 o 
  -1  -8   7      205.06      183.71      7.18 o 
   0  -8   7      835.02      817.83     32.50 o 
   1  -8   7        4.47        3.32      1.79 o 
   2  -8   7     1004.20      980.88     24.19 o 
   3  -8   7       20.38       15.04      2.26 o 
   4  -8   7        3.74        3.57      2.23 o 
   5  -8   7        3.47        2.59      2.40 o 
   6  -8   7        3.74        0.94      3.58 o 
  -5  -7   7       59.52       56.14      5.68 o 
  -4  -7   7      132.34      134.26      4.53 o 
  -3  -7   7      162.22      163.17      9.57 o 
  -2  -7   7      180.30      174.03      7.00 o 
  -1  -7   7       69.01       64.86      4.79 o 
   0  -7   7      611.72      582.69     14.77 o 
   1  -7   7      166.87      185.81      6.97 o 
   2  -7   7     1578.76     1527.70     36.69 o 
   3  -7   7        4.26        2.87      1.79 o 
   4  -7   7      651.60      601.95     15.67 o 
   5  -7   7       73.42       75.59      3.98 o 
   6  -7   7      100.92       91.15      4.61 o 
   7  -7   7      239.71      223.11     13.47 o 
  -6  -6   7      117.23      105.31      7.95 o 
  -5  -6   7      101.29       93.11      5.32 o 
  -4  -6   7       21.91       21.60      2.79 o 
  -3  -6   7       46.03       47.76      3.60 o 
  -2  -6   7     1241.22     1283.80     36.93 o 
  -1  -6   7      350.70      321.62     10.32 o 
   0  -6   7      445.04      469.64     12.00 o 
   1  -6   7     1799.87     1811.68     42.99 o 
   2  -6   7        8.21       11.51      3.11 o 
   3  -6   7     1131.27     1081.43     23.89 o 
   4  -6   7      507.02      499.86     11.96 o 
   5  -6   7        3.43        3.33      2.00 o 
   6  -6   7      252.80      247.69      8.19 o 
   7  -6   7        1.73        3.57      5.35 o 
  -6  -5   7       97.94       89.57      6.98 o 
  -5  -5   7       48.51       55.63      2.92 o 
  -4  -5   7       40.65       38.55      2.92 o 
  -3  -5   7        5.08        6.08      2.29 o 
  -2  -5   7      138.21      152.83      6.05 o 
  -1  -5   7       36.36       35.82      1.96 o 
   0  -5   7        2.11        3.16      1.36 o 
   1  -5   7      602.87      601.53     12.39 o 
   2  -5   7      215.48      247.50      5.71 o 
   3  -5   7     2693.74     2761.66     58.91 o 
   4  -5   7       46.64       44.86      2.51 o 
   5  -5   7     1028.29     1020.10     23.05 o 
   6  -5   7       94.53       89.11      5.61 o 
   7  -5   7       60.36       53.55      6.82 o 
  -6  -4   7       57.98       51.08      3.48 o 
  -5  -4   7      708.13      691.77     17.39 o 
  -4  -4   7     1008.29      986.96     23.76 o 
  -3  -4   7     1185.85     1155.85     27.35 o 
  -2  -4   7      103.62      117.97      3.97 o 
  -1  -4   7     2552.51     2678.76     52.32 o 
   0  -4   7       75.62      105.26      2.41 o 
   1  -4   7       64.63       69.80      1.81 o 
   2  -4   7      154.35      163.72      4.09 o 
   3  -4   7       17.44       18.61      1.62 o 
   4  -4   7      624.29      617.54     14.25 o 
   5  -4   7      294.20      288.50      8.51 o 
   6  -4   7        4.15        3.82      3.57 o 
   7  -4   7      220.95      196.66     12.01 o 
  -7  -3   7       97.02      103.52      7.79 o 
  -6  -3   7      228.56      223.14      7.06 o 
  -5  -3   7      207.42      205.87      6.64 o 
  -4  -3   7      243.54      234.52      6.89 o 
  -3  -3   7     1210.55     1201.66     25.78 o 
  -2  -3   7       56.56       63.65      1.95 o 
  -1  -3   7     2280.56     2335.60     38.27 o 
   0  -3   7       17.40       23.78      0.93 o 
   1  -3   7     1461.27     1546.87     25.68 o 
   2  -3   7      296.78      305.61      5.93 o 
   3  -3   7      459.90      482.41     11.10 o 
   4  -3   7      824.03      829.67     18.67 o 
   5  -3   7       64.78       55.15      3.98 o 
   6  -3   7      152.56      148.05      7.32 o 
   7  -3   7       17.50       12.17      5.35 o 
  -7  -2   7       14.00       11.88      3.47 o 
  -6  -2   7        8.80        5.76      2.98 o 
  -5  -2   7       39.82       37.52      2.61 o 
  -4  -2   7     1060.23     1055.68     23.51 o 
  -3  -2   7      549.70      563.06     11.67 o 
  -2  -2   7     1846.78     1765.96     28.91 o 
  -1  -2   7      626.60      677.28     13.50 o 
   0  -2   7     3559.68     3593.36     69.94 o 
   1  -2   7     2680.49     2804.65     56.41 o 
   2  -2   7      784.98      807.76     14.25 o 
   3  -2   7      227.09      225.31      5.23 o 
   4  -2   7        7.28        8.69      2.35 o 
   5  -2   7        4.09        4.99      2.57 o 
   6  -2   7      101.00       91.61      6.57 o 
   7  -2   7        1.89       10.71      5.19 o 
  -7  -1   7       23.96       24.63      3.55 o 
  -6  -1   7       23.17       25.23      5.76 o 
  -5  -1   7        1.65        2.15      1.99 o 
  -4  -1   7       21.72       22.79      1.87 o 
  -3  -1   7        5.87        5.18      1.22 o 
  -2  -1   7     2011.36     2058.73     30.98 o 
  -1  -1   7       55.37       66.89      1.49 o 
   0  -1   7     5204.76     5075.31    100.93 o 
   1  -1   7      545.70      590.31     12.53 o 
   2  -1   7     2631.38     2529.85     43.37 o 
   3  -1   7      341.30      330.55      7.19 o 
   4  -1   7      840.20      835.69     19.44 o 
   5  -1   7       53.62       55.30      3.44 o 
   6  -1   7       21.83       24.24      7.63 o 
   7  -1   7        1.13        4.87      4.87 o 
  -7   0   7      213.72      180.48      6.38 o 
  -6   0   7      306.20      264.10      9.74 o 
  -5   0   7      123.79      116.06      6.38 o 
  -4   0   7      363.33      323.98      9.89 o 
  -3   0   7       53.83       65.14      2.57 o 
  -2   0   7      823.76      824.07     13.54 o 
  -1   0   7     1239.76     1256.44     20.23 o 
   0   0   7       34.32       31.08      1.31 o 
   1   0   7     1629.87     1716.72     33.21 o 
   2   0   7      595.27      615.51     11.05 o 
   3   0   7      346.10      328.52      8.45 o 
   4   0   7      368.97      367.74      9.48 o 
   5   0   7       38.62       30.42      3.01 o 
   6   0   7      242.31      234.61     12.66 o 
   7   0   7       50.61       38.94      6.33 o 
  -7   1   7       62.48       67.14      7.71 o 
  -6   1   7      179.47      166.40      7.15 o 
  -5   1   7      149.81      144.37      5.63 o 
  -4   1   7      438.59      420.52     11.61 o 
  -3   1   7        9.39       10.16      1.19 o 
  -2   1   7      735.68      753.79     16.96 o 
  -1   1   7      753.96      787.77     17.29 o 
   0   1   7      459.53      448.74      7.53 o 
   1   1   7      718.70      748.65     12.94 o 
   2   1   7       23.56       28.61      1.60 o 
   3   1   7     1499.86     1501.94     29.24 o 
   4   1   7      246.04      231.74      7.40 o 
   5   1   7      813.40      799.58     21.19 o 
   6   1   7       96.70       86.76      4.91 o 
  -7   2   7       85.69       80.89      5.45 o 
  -6   2   7      212.81      204.72     13.06 o 
  -5   2   7      468.57      439.75     12.44 o 
  -4   2   7     1010.90      971.77     30.55 o 
  -3   2   7     2430.75     2322.49     58.80 o 
  -2   2   7      253.82      236.08      6.44 o 
  -1   2   7     2325.86     2336.30     65.33 o 
   0   2   7        6.02        9.70      1.20 o 
   1   2   7      230.97      228.29      4.87 o 
   2   2   7       42.25       43.15      2.44 o 
   3   2   7       83.56       88.88      3.53 o 
   4   2   7       64.20       62.85      3.58 o 
   5   2   7       26.44       20.85      3.06 o 
   6   2   7        1.32       -3.08      4.87 o 
  -7   3   7       31.75       25.92      9.90 o 
  -6   3   7       35.53       41.76      3.83 o 
  -5   3   7      592.29      549.17     17.14 o 
  -4   3   7      554.46      568.41     15.26 o 
  -3   3   7      938.09      967.26     21.41 o 
  -2   3   7      197.51      239.23      6.11 o 
  -1   3   7     1259.87     1238.90     26.82 o 
   0   3   7      546.30      593.67     12.36 o 
   1   3   7     2466.88     2370.58     50.58 o 
   2   3   7       63.64       63.73      3.25 o 
   3   3   7      194.37      207.52      9.25 o 
   4   3   7        7.73        8.38      2.09 o 
   5   3   7       12.22       11.42      3.15 o 
   6   3   7       23.14       24.18      6.17 o 
  -7   4   7       90.83      100.25      6.14 o 
  -6   4   7       18.94       16.51      5.60 o 
  -5   4   7      148.02      141.80      8.36 o 
  -4   4   7      248.61      243.18      6.56 o 
  -3   4   7      253.79      232.51      6.19 o 
  -2   4   7      991.34     1021.76     22.53 o 
  -1   4   7      182.34      168.55      4.68 o 
   0   4   7     1241.53     1238.79     26.98 o 
   1   4   7      165.69      153.20      5.41 o 
   2   4   7      491.05      468.22     15.31 o 
   3   4   7      338.45      343.85     12.19 o 
   4   4   7      133.63      125.91      8.17 o 
   5   4   7      138.43      142.95     10.22 o 
  -7   5   7       78.00       91.85      7.55 o 
  -6   5   7       21.70       12.01      3.46 o 
  -5   5   7       58.63       66.79      4.71 o 
  -4   5   7      174.20      171.64      5.76 o 
  -3   5   7       80.64       80.36      3.30 o 
  -2   5   7      701.61      738.29     16.73 o 
  -1   5   7        3.48        5.80      1.47 o 
   0   5   7     1049.69     1070.47     21.86 o 
   1   5   7      841.59      863.72     26.68 o 
   2   5   7     1475.99     1388.48     41.86 o 
   3   5   7       31.67       32.45      3.84 o 
   4   5   7      210.24      207.53     10.17 o 
   5   5   7       24.28       22.55      6.17 o 
  -7   6   7       85.61       96.14      6.45 o 
  -6   6   7      494.33      474.22     15.88 o 
  -5   6   7        3.30        0.34      2.91 o 
  -4   6   7      417.79      404.45     11.10 o 
  -3   6   7        0.37        0.91      1.97 o 
  -2   6   7      409.23      400.56     10.81 o 
  -1   6   7      124.59      124.49      5.35 o 
   0   6   7        8.27        5.61      3.57 o 
   1   6   7       31.14       22.38      3.25 o 
   2   6   7       28.37       30.49      6.17 o 
   3   6   7      107.26       98.32      6.04 o 
   4   6   7      199.09      186.79     12.66 o 
  -6   7   7       99.69      115.05      6.48 o 
  -5   7   7       41.14       31.36      3.90 o 
  -4   7   7      431.74      449.61     12.33 o 
  -3   7   7      363.24      359.38     10.15 o 
  -2   7   7      591.37      589.48     15.26 o 
  -1   7   7      263.38      292.73      9.41 o 
   0   7   7      165.38      157.02      7.17 o 
   1   7   7       22.35       19.14      5.11 o 
   2   7   7       20.84       23.47      3.81 o 
   3   7   7      345.82      314.14     15.90 o 
  -6   8   7       40.50       46.54      9.49 o 
  -5   8   7      280.01      256.05     10.02 o 
  -4   8   7       10.39        6.51      2.67 o 
  -3   8   7      316.17      320.67      9.49 o 
  -2   8   7       13.14       16.63      2.53 o 
  -1   8   7      387.19      376.50     13.79 o 
   0   8   7       63.15       66.66      4.99 o 
   1   8   7      119.34      131.15      8.36 o 
   2   8   7       49.16       53.22      6.49 o 
  -5   9   7      123.91      148.56      7.63 o 
  -4   9   7       25.30       23.24      3.41 o 
  -3   9   7      158.20      175.64      6.61 o 
  -2   9   7      165.68      180.28     14.28 o 
  -1   9   7      333.30      319.46     13.06 o 
   0   9   7       66.32       73.83      7.14 o 
   1   9   7      295.32      280.39     15.09 o 
  -4  10   7       20.92       19.90      3.96 o 
  -3  10   7        9.41        4.38      3.46 o 
  -2  10   7       26.00       26.29      5.84 o 
  -1  10   7       26.19       31.80      6.17 o 
   0  10   7      196.76      197.96     12.66 o 
   0 -12   8        0.67       -0.90      3.55 o 
   1 -12   8       98.40       94.88      9.09 o 
   2 -12   8       36.53       29.73      4.57 o 
   3 -12   8       39.78       33.88      5.84 o 
  -2 -11   8        0.76        4.54      5.03 o 
  -1 -11   8      452.36      432.41     17.44 o 
   0 -11   8       91.84       80.48      7.30 o 
   1 -11   8      411.63      424.07     12.06 o 
   2 -11   8      122.25      118.89      5.36 o 
   3 -11   8       27.90       31.83      3.91 o 
   4 -11   8       31.55       37.71      4.67 o 
  -3 -10   8       44.32       34.56      7.14 o 
  -2 -10   8       92.75       82.40      5.61 o 
  -1 -10   8        6.28        8.52      3.65 o 
   0 -10   8       32.49       33.09      3.81 o 
   1 -10   8       15.76       13.58      2.53 o 
   2 -10   8       56.18       48.33      3.44 o 
   3 -10   8      519.34      502.07     13.85 o 
   4 -10   8      179.65      169.57      6.48 o 
   5 -10   8      209.30      193.04      9.06 o 
  -3  -9   8      127.72      131.75      6.81 o 
  -2  -9   8       78.06       76.28      6.49 o 
  -1  -9   8       64.62       62.83      4.44 o 
   0  -9   8      441.71      400.50     11.00 o 
   1  -9   8       82.80       75.09      3.68 o 
   2  -9   8      680.71      675.56     17.46 o 
   3  -9   8      154.75      145.05      5.64 o 
   4  -9   8      126.96      127.93      5.39 o 
   5  -9   8       24.58       30.70      4.16 o 
   6  -9   8        2.22        2.61      3.90 o 
  -4  -8   8      372.46      383.82     11.08 o 
  -3  -8   8        1.10        2.02      3.20 o 
  -2  -8   8      297.57      289.63     10.51 o 
  -1  -8   8       46.95       47.68      4.62 o 
   0  -8   8       92.31       94.20      4.00 o 
   1  -8   8       97.59      105.64      4.89 o 
   2  -8   8       18.99       23.95      2.93 o 
   3  -8   8      100.25      103.89      4.55 o 
   4  -8   8      186.83      189.54      6.62 o 
   5  -8   8      189.68      200.20     14.16 o 
   6  -8   8       97.46      103.49      6.14 o 
  -5  -7   8       73.58       71.24      5.22 o 
  -4  -7   8      432.10      424.25     11.86 o 
  -3  -7   8      262.98      251.99      9.49 o 
  -2  -7   8      700.98      675.67     24.34 o 
  -1  -7   8      230.63      206.98      7.81 o 
   0  -7   8      615.61      639.36     16.17 o 
   1  -7   8      143.23      140.82      4.90 o 
   2  -7   8        4.23        3.67      1.74 o 
   3  -7   8       21.07       25.83      2.46 o 
   4  -7   8        2.85        1.65      2.19 o 
   5  -7   8        3.89        4.09      2.62 o 
   6  -7   8       47.23       45.93      4.50 o 
  -5  -6   8      221.56      211.66      9.58 o 
  -4  -6   8       53.00       47.74      4.79 o 
  -3  -6   8      281.56      293.51     10.31 o 
  -2  -6   8       55.26       63.41      3.86 o 
  -1  -6   8      932.35      944.44     23.69 o 
   0  -6   8      730.09      747.56     18.53 o 
   1  -6   8      836.11      834.18     20.58 o 
   2  -6   8      945.45      949.15     23.27 o 
   3  -6   8       41.23       42.16      3.21 o 
   4  -6   8       57.54       48.67      3.15 o 
   5  -6   8      187.56      195.35      6.75 o 
   6  -6   8      104.38      122.06      7.01 o 
   7  -6   8        5.33       16.88      6.00 o 
  -6  -5   8        6.96        7.01      3.03 o 
  -5  -5   8       27.56       26.34      2.99 o 
  -4  -5   8        0.19       -0.18      2.17 o 
  -3  -5   8      615.56      597.09     15.04 o 
  -2  -5   8      298.16      312.48     12.33 o 
  -1  -5   8     1427.52     1470.62     35.01 o 
   0  -5   8     1204.53     1198.19     28.70 o 
   1  -5   8      917.75      969.50     21.21 o 
   2  -5   8       81.76       79.57      2.95 o 
   3  -5   8      305.32      317.86      7.99 o 
   4  -5   8        1.48        1.90      1.70 o 
   5  -5   8      196.10      178.94      6.29 o 
   6  -5   8      118.30      106.93      6.20 o 
   7  -5   8      115.73       99.14      8.44 o 
  -6  -4   8       21.21       22.24      3.18 o 
  -5  -4   8      197.62      193.59      6.56 o 
  -4  -4   8        3.16        2.08      1.91 o 
  -3  -4   8       29.56       29.89      2.38 o 
  -2  -4   8       91.66       99.21      4.55 o 
  -1  -4   8       10.66       16.35      1.43 o 
   0  -4   8      263.91      280.76      5.46 o 
   1  -4   8      178.46      191.75      6.59 o 
   2  -4   8      315.63      309.03      6.92 o 
   3  -4   8     1103.06     1134.15     24.91 o 
   4  -4   8      311.13      317.10      8.12 o 
   5  -4   8      231.77      237.76      9.38 o 
   6  -4   8      159.62      157.99      7.83 o 
   7  -4   8        6.19        2.76      5.19 o 
  -6  -3   8       33.50       33.48      4.13 o 
  -5  -3   8      304.81      272.89      8.18 o 
  -4  -3   8      148.80      146.36      7.65 o 
  -3  -3   8      463.80      459.78     10.72 o 
  -2  -3   8      380.11      384.00     10.33 o 
  -1  -3   8      184.72      189.85      3.36 o 
   0  -3   8      246.24      253.24      4.89 o 
   1  -3   8       54.12       52.99      1.73 o 
   2  -3   8      428.59      458.70      9.15 o 
   3  -3   8       17.26       19.37      1.69 o 
   4  -3   8      228.04      230.44      6.30 o 
   5  -3   8       10.80        9.39      2.88 o 
   6  -3   8      212.58      192.38     11.36 o 
   7  -3   8       87.64       79.02      7.79 o 
  -7  -2   8        0.59       -3.13      5.76 o 
  -6  -2   8      335.80      320.82     11.53 o 
  -5  -2   8       10.00        6.82      2.30 o 
  -4  -2   8     1235.62     1192.55     25.92 o 
  -3  -2   8       21.93       16.78      1.49 o 
  -2  -2   8       22.10       22.56      1.57 o 
  -1  -2   8      383.71      408.80      7.81 o 
   0  -2   8      480.90      450.99      9.74 o 
   1  -2   8      288.24      314.55      7.21 o 
   2  -2   8      218.31      213.97      4.29 o 
   3  -2   8        4.36        8.83      1.25 o 
   4  -2   8      187.56      187.80      6.52 o 
   5  -2   8       94.29      103.20      5.73 o 
   6  -2   8       70.68       62.99      4.99 o 
   7  -2   8      103.54      105.80      8.76 o 
  -7  -1   8       61.61       61.73      5.22 o 
  -6  -1   8      183.84      161.02      7.32 o 
  -5  -1   8      123.43      116.12      4.95 o 
  -4  -1   8      394.19      391.21      9.46 o 
  -3  -1   8      333.40      326.69     11.51 o 
  -2  -1   8     1383.56     1369.49     22.63 o 
  -1  -1   8     1033.53     1054.79     17.85 o 
   0  -1   8     2451.15     2412.61     48.58 o 
   1  -1   8      147.72      151.58      4.41 o 
   2  -1   8      272.94      269.88      4.75 o 
   3  -1   8      104.09      107.22      3.70 o 
   4  -1   8      341.46      331.99      9.66 o 
   5  -1   8        6.14        7.87      2.48 o 
   6  -1   8       28.04       24.14      5.11 o 
  -7   0   8       28.95       24.70      4.18 o 
  -6   0   8        1.95        1.98      3.65 o 
  -5   0   8      110.58      101.70      6.99 o 
  -4   0   8       39.98       42.94      3.49 o 
  -3   0   8      551.92      559.81     12.63 o 
  -2   0   8       98.28       93.16      2.14 o 
  -1   0   8       80.99       78.81      1.79 o 
   0   0   8      291.94      284.27      6.26 o 
   1   0   8     1482.92     1467.61     28.62 o 
   2   0   8      967.94      996.43     16.06 o 
   3   0   8      742.78      697.17     16.28 o 
   4   0   8      426.43      409.63     11.60 o 
   5   0   8      149.97      148.11      6.07 o 
   6   0   8        0.44       -3.08      4.22 o 
  -7   1   8        8.04        2.51      3.60 o 
  -6   1   8        5.74        5.25      3.07 o 
  -5   1   8      276.52      254.84      9.11 o 
  -4   1   8       70.25       60.23      4.05 o 
  -3   1   8      188.34      186.92      6.73 o 
  -2   1   8       29.19       28.87      1.47 o 
  -1   1   8      236.25      237.71      5.02 o 
   0   1   8      886.26      880.55     14.43 o 
   1   1   8     1125.47     1117.80     19.10 o 
   2   1   8       37.51       42.51      2.18 o 
   3   1   8     1259.24     1231.92     24.28 o 
   4   1   8       87.49       88.22      4.25 o 
   5   1   8      863.52      831.69     22.10 o 
   6   1   8        7.68       10.55      5.03 o 
  -7   2   8       68.11       59.51      4.81 o 
  -6   2   8        0.08        2.41      4.87 o 
  -5   2   8       60.37       55.96      4.22 o 
  -4   2   8      123.76      128.85      4.97 o 
  -3   2   8      161.18      154.45      4.83 o 
  -2   2   8       26.81       24.84      1.97 o 
  -1   2   8      527.42      575.00     12.80 o 
   0   2   8      160.02      183.76      4.32 o 
   1   2   8      214.63      238.39      5.96 o 
   2   2   8     1128.25     1112.55     28.94 o 
   3   2   8      263.32      251.22      7.71 o 
   4   2   8      826.25      776.47     21.14 o 
   5   2   8       70.24       72.59      4.50 o 
   6   2   8       39.65       37.48      6.33 o 
  -7   3   8      155.37      153.31      7.61 o 
  -6   3   8       34.92       43.47      6.98 o 
  -5   3   8      323.51      313.65     19.15 o 
  -4   3   8     1321.37     1308.32     33.19 o 
  -3   3   8      505.29      449.51     10.70 o 
  -2   3   8      132.08      153.67      5.93 o 
  -1   3   8      672.90      663.71     14.94 o 
   0   3   8       23.36       28.61      1.60 o 
   1   3   8        2.86        4.22      1.66 o 
   2   3   8      157.64      151.54      8.84 o 
   3   3   8      109.24      121.53      5.84 o 
   4   3   8      196.60      191.59      5.92 o 
   5   3   8       70.79       60.04      6.49 o 
  -7   4   8       57.17       47.90      5.44 o 
  -6   4   8       54.67       51.94      4.95 o 
  -5   4   8       40.60       32.15      3.49 o 
  -4   4   8       86.96       89.82      4.74 o 
  -3   4   8       45.29       50.63      3.44 o 
  -2   4   8      332.14      342.84      9.65 o 
  -1   4   8      417.69      381.27      8.57 o 
   0   4   8     1335.65     1341.60     29.28 o 
   1   4   8      602.58      594.57     20.20 o 
   2   4   8      200.24      198.00      7.83 o 
   3   4   8        1.07        0.63      3.57 o 
   4   4   8      159.87      146.20      5.24 o 
   5   4   8       74.14       63.77      7.14 o 
  -7   5   8       11.33       12.87      4.23 o 
  -6   5   8       50.05       46.28      4.29 o 
  -5   5   8       11.10        6.38      2.73 o 
  -4   5   8       25.47       23.78      3.03 o 
  -3   5   8      228.51      219.21      6.77 o 
  -2   5   8      783.70      723.81     18.18 o 
  -1   5   8       26.89       33.61      3.56 o 
   0   5   8     1937.14     1904.45     56.42 o 
   1   5   8       15.42       17.70      2.73 o 
   2   5   8      243.29      242.04      9.36 o 
   3   5   8       63.44       57.94     10.87 o 
   4   5   8      292.35      297.37     10.90 o 
  -6   6   8       25.68       23.39      3.98 o 
  -5   6   8        1.00        0.14      3.07 o 
  -4   6   8       75.05       80.42      6.06 o 
  -3   6   8       24.61       36.14      3.36 o 
  -2   6   8       58.96       69.34      4.23 o 
  -1   6   8      317.86      330.53      9.26 o 
   0   6   8        7.03        5.18      2.48 o 
   1   6   8      455.76      443.08     15.16 o 
   2   6   8      259.67      243.54      9.86 o 
   3   6   8      127.24      104.33      7.95 o 
   4   6   8       50.48       48.60     10.30 o 
  -6   7   8        1.70       -1.72      3.46 o 
  -5   7   8       61.85       63.79      4.88 o 
  -4   7   8      272.03      256.91      8.13 o 
  -3   7   8       23.83       27.55      4.79 o 
  -2   7   8       14.93       22.11      3.11 o 
  -1   7   8      124.70      112.47      6.03 o 
   0   7   8      133.52      132.90      6.69 o 
   1   7   8      493.79      500.25     17.15 o 
   2   7   8       36.35       37.16      5.35 o 
   3   7   8      159.59      158.53     10.87 o 
  -5   8   8       84.75       83.11      7.22 o 
  -4   8   8        1.72        3.80      2.78 o 
  -3   8   8      264.93      288.34      8.93 o 
  -2   8   8       60.06       52.59      3.47 o 
  -1   8   8      371.81      361.54     13.63 o 
   0   8   8        3.13       -2.28      3.36 o 
   1   8   8      179.43      152.69     10.06 o 
   2   8   8       99.15       80.32      7.63 o 
  -4   9   8      136.47      132.21      5.94 o 
  -3   9   8      224.46      218.30      7.73 o 
  -2   9   8      103.90      108.39      8.44 o 
  -1   9   8      175.15      188.39     11.36 o 
   0   9   8      125.10      120.40      9.41 o 
   1 -12   9       23.43       23.29      4.33 o 
   2 -12   9       94.68       91.94      8.28 o 
  -1 -11   9       95.22       80.48      7.87 o 
   0 -11   9        4.29        6.53      3.59 o 
   1 -11   9       83.67       85.30      7.79 o 
   2 -11   9        1.40        5.02      2.77 o 
   3 -11   9      128.17      115.99      6.68 o 
   4 -11   9       20.11       21.59      4.55 o 
  -2 -10   9      313.02      294.15     11.36 o 
  -1 -10   9       23.09       28.19      3.94 o 
   0 -10   9      667.82      625.15     19.86 o 
   1 -10   9      312.15      315.67      9.46 o 
   2 -10   9       94.19       94.18      4.69 o 
   3 -10   9        1.20        2.36      2.89 o 
   4 -10   9       17.85       19.02      6.08 o 
   5 -10   9       15.18       16.34      4.25 o 
  -3  -9   9      116.78      117.21     13.63 o 
  -2  -9   9       69.39       67.93      4.90 o 
  -1  -9   9       41.80       37.90      5.19 o 
   0  -9   9      239.90      245.73      9.40 o 
   1  -9   9        1.07       -0.53      2.21 o 
   2  -9   9      699.54      695.98     18.06 o 
   3  -9   9        5.66        4.34      2.67 o 
   4  -9   9      563.40      543.27     14.93 o 
   5  -9   9       10.32        8.02      5.44 o 
  -4  -8   9       49.98       48.38      5.36 o 
  -3  -8   9       45.65       56.38      4.72 o 
  -2  -8   9       38.56       43.40      3.94 o 
  -1  -8   9       93.07       85.73      4.99 o 
   0  -8   9       69.37       58.95      4.01 o 
   1  -8   9     1040.49      982.58     24.28 o 
   2  -8   9      264.28      272.66      8.23 o 
   3  -8   9      378.56      370.74     10.60 o 
   4  -8   9        0.95        5.25      2.61 o 
   5  -8   9       43.15       50.44      4.68 o 
   6  -8   9        2.81        4.48      4.62 o 
  -5  -7   9      123.70      129.62      7.15 o 
  -4  -7   9      206.12      198.29      7.07 o 
  -3  -7   9       76.92       80.04      6.57 o 
  -2  -7   9       17.36       18.71      2.91 o 
  -1  -7   9        9.91       10.20      2.52 o 
   0  -7   9      149.89      156.03      5.29 o 
   1  -7   9      117.36      120.75      4.67 o 
   2  -7   9       14.19       19.87      2.35 o 
   3  -7   9      241.62      244.93      7.65 o 
   4  -7   9        4.48        5.16      2.53 o 
   5  -7   9      616.74      612.62     16.41 o 
   6  -7   9       11.14        4.22      4.87 o 
  -5  -6   9       77.93       78.92      5.68 o 
  -4  -6   9       74.64       74.12      4.60 o 
  -3  -6   9      259.84      259.45      9.61 o 
  -2  -6   9      539.23      571.13     18.66 o 
  -1  -6   9      857.47      859.13     42.92 o 
   0  -6   9      100.61      106.01      4.16 o 
   1  -6   9      466.62      485.19     12.59 o 
   2  -6   9      225.60      216.85      6.61 o 
   3  -6   9      142.82      149.92      5.32 o 
   4  -6   9       71.96       75.27      3.75 o 
   5  -6   9        5.03        4.35      2.55 o 
   6  -6   9       91.24       91.68      7.79 o 
  -5  -5   9       57.28       60.50      4.01 o 
  -4  -5   9      103.58      108.55      4.75 o 
  -3  -5   9      810.12      788.54     19.44 o 
  -2  -5   9      377.04      390.91     12.52 o 
  -1  -5   9      856.63      889.24     25.96 o 
   0  -5   9      135.56      140.46      4.62 o 
   1  -5   9     1813.42     1862.94     44.25 o 
   2  -5   9       37.88       35.89      2.49 o 
   3  -5   9      645.21      677.71     15.47 o 
   4  -5   9       77.12       78.38      3.45 o 
   5  -5   9       14.70       15.10      3.41 o 
   6  -5   9      106.00       95.41      7.79 o 
  -6  -4   9        0.83       -0.65      2.75 o 
  -5  -4   9       25.84       22.98      2.97 o 
  -4  -4   9       78.72       76.97      3.86 o 
  -3  -4   9      174.92      165.42      5.55 o 
  -2  -4   9      926.66      930.60     27.10 o 
  -1  -4   9       58.08       62.24      3.77 o 
   0  -4   9     1942.13     1993.04     47.03 o 
   1  -4   9       63.70       72.72      2.65 o 
   2  -4   9      997.70      993.01     21.91 o 
   3  -4   9       16.21       21.11      2.37 o 
   4  -4   9      127.38      129.80      4.47 o 
   5  -4   9      111.96      109.63      5.93 o 
   6  -4   9       10.26        3.57      4.38 o 
  -6  -3   9       64.43       65.28      5.16 o 
  -5  -3   9       44.39       34.61      3.06 o 
  -4  -3   9       23.21       25.18      2.50 o 
  -3  -3   9       13.88       18.38      2.15 o 
  -2  -3   9       69.49       69.97      2.68 o 
  -1  -3   9        5.46        4.30      1.05 o 
   0  -3   9      660.22      705.53     12.73 o 
   1  -3   9        0.20        2.97      0.77 o 
   2  -3   9     4150.65     4066.95     86.20 o 
   3  -3   9      221.16      228.32      6.09 o 
   4  -3   9     1227.25     1239.05     32.50 o 
   5  -3   9      116.70      111.80      6.12 o 
   6  -3   9      124.65      121.86      8.92 o 
  -6  -2   9       47.85       55.55      9.17 o 
  -5  -2   9      121.63       92.93      4.24 o 
  -4  -2   9      903.87      846.89     20.63 o 
  -3  -2   9        6.85        5.08      1.48 o 
  -2  -2   9     1092.71     1104.77     21.94 o 
  -1  -2   9       89.32       99.71      2.14 o 
   0  -2   9      154.73      169.80      4.38 o 
   1  -2   9     1781.40     1814.22     40.29 o 
   2  -2   9       67.30       64.97      1.95 o 
   3  -2   9      785.92      780.81     17.49 o 
   4  -2   9        2.61        2.71      2.40 o 
   5  -2   9       83.93       75.71      4.91 o 
   6  -2   9      155.72      151.55     10.06 o 
  -7  -1   9       82.94       78.99      7.22 o 
  -6  -1   9       83.89       70.28      4.87 o 
  -5  -1   9      448.71      408.72     13.53 o 
  -4  -1   9      493.08      475.29     14.97 o 
  -3  -1   9      203.08      201.40      8.06 o 
  -2  -1   9     1600.46     1555.20     32.88 o 
  -1  -1   9       75.86       87.30      1.95 o 
   0  -1   9      543.78      560.62     11.54 o 
   1  -1   9      211.20      225.67      6.07 o 
   2  -1   9        6.30        9.62      0.86 o 
   3  -1   9      755.97      741.86     17.36 o 
   4  -1   9       11.14       13.65      2.40 o 
   5  -1   9      298.73      270.00      8.79 o 
   6  -1   9       64.53       58.74      6.49 o 
  -7   0   9       18.69       16.46      3.81 o 
  -6   0   9       23.10       23.93      3.67 o 
  -5   0   9       84.54       83.68      5.44 o 
  -4   0   9        8.45        5.54      1.71 o 
  -3   0   9     1750.14     1680.70     81.31 o 
  -2   0   9       15.62        6.81      0.99 o 
  -1   0   9     2427.46     2377.98     38.12 o 
   0   0   9      166.85      148.51      3.86 o 
   1   0   9      544.22      536.28     11.12 o 
   2   0   9        4.25        4.91      1.10 o 
   3   0   9       46.50       48.31      3.61 o 
   4   0   9       27.61       25.16      2.68 o 
   5   0   9       49.02       54.46      4.22 o 
   6   0   9       63.48       65.72      6.82 o 
  -7   1   9       43.22       39.11      4.59 o 
  -6   1   9        7.67        4.36      4.46 o 
  -5   1   9       12.74        7.83      2.84 o 
  -4   1   9       31.86       27.40      4.33 o 
  -3   1   9     1018.68      988.09     26.60 o 
  -2   1   9      551.31      548.88     14.07 o 
  -1   1   9     2588.87     2604.73     47.43 o 
   0   1   9      247.98      303.07      5.66 o 
   1   1   9     1156.79     1141.97     18.29 o 
   2   1   9      136.81      149.64      4.64 o 
   3   1   9      263.88      262.00      6.68 o 
   4   1   9      171.10      155.88      9.88 o 
   5   1   9       27.60       30.65      3.44 o 
   6   1   9        5.89        2.76      4.71 o 
  -7   2   9       41.08       32.57      8.44 o 
  -6   2   9        0.56        4.30      3.23 o 
  -5   2   9      339.00      314.30     10.94 o 
  -4   2   9       12.19       17.77      5.60 o 
  -3   2   9       39.66       37.58      2.59 o 
  -2   2   9     1070.16     1015.48     30.38 o 
  -1   2   9       22.25       35.82      1.77 o 
   0   2   9     1122.02     1074.18     23.42 o 
   1   2   9      254.76      259.77      8.34 o 
   2   2   9      948.85      887.13     28.01 o 
   3   2   9       12.35       15.26      2.33 o 
   4   2   9      142.05      134.63      5.73 o 
   5   2   9       34.65       37.00      5.52 o 
  -7   3   9      145.75      130.85      7.05 o 
  -6   3   9      199.16      180.98     12.17 o 
  -5   3   9      387.63      371.62     12.49 o 
  -4   3   9      194.31      200.38      7.66 o 
  -3   3   9       76.02       98.03      3.64 o 
  -2   3   9      415.72      420.86     14.12 o 
  -1   3   9        0.36       -0.26      1.24 o 
   0   3   9     1012.01     1004.09     22.12 o 
   1   3   9        1.35       -0.53      1.92 o 
   2   3   9      385.09      377.98     12.79 o 
   3   3   9       76.68       73.89      4.15 o 
   4   3   9       79.43       73.12      3.98 o 
   5   3   9       37.47       33.10      5.84 o 
  -6   4   9      151.89      142.73      7.25 o 
  -5   4   9       36.20       34.97      3.65 o 
  -4   4   9      801.70      732.27     22.02 o 
  -3   4   9        6.60        4.13      1.88 o 
  -2   4   9      528.85      532.55     13.73 o 
  -1   4   9      111.20      110.22      4.04 o 
   0   4   9      208.49      209.75      7.98 o 
   1   4   9      154.34      146.14      6.33 o 
   2   4   9       97.20      101.19      5.45 o 
   3   4   9       65.98       65.92      4.86 o 
   4   4   9       12.26       10.87      3.21 o 
  -6   5   9       88.57       97.31      7.06 o 
  -5   5   9      170.29      155.95      7.14 o 
  -4   5   9      213.22      214.49     11.11 o 
  -3   5   9      169.96      204.11      6.66 o 
  -2   5   9      431.42      454.35     12.13 o 
  -1   5   9      415.73      454.29     15.77 o 
   0   5   9      405.31      404.37     13.72 o 
   1   5   9      436.85      447.28     15.12 o 
   2   5   9      224.55      211.71      8.80 o 
   3   5   9       45.70       48.68      5.68 o 
   4   5   9       23.96       25.21      3.96 o 
  -6   6   9       18.46       17.88      4.06 o 
  -5   6   9       28.89       29.23      6.73 o 
  -4   6   9        1.78        1.93      2.80 o 
  -3   6   9      914.74      868.91     26.35 o 
  -2   6   9       22.58       30.20      2.73 o 
  -1   6   9      751.35      759.39     24.08 o 
   0   6   9      139.87      146.74      6.93 o 
   1   6   9      275.67      294.52     11.23 o 
   2   6   9        8.02       13.47      4.22 o 
   3   6   9      196.22      198.77     11.85 o 
  -5   7   9       76.67       81.11      5.59 o 
  -4   7   9        1.70        3.60      3.03 o 
  -3   7   9       41.80       50.05      5.64 o 
  -2   7   9       41.04       51.57      3.42 o 
  -1   7   9       25.49       28.31      3.63 o 
   0   7   9       60.41       69.71      5.10 o 
   1   7   9      283.33      267.57     13.63 o 
   2   7   9      167.26      176.38     10.87 o 
  -4   8   9        0.73       -0.65      3.44 o 
  -3   8   9       67.70       67.57      4.19 o 
  -2   8   9       64.64       55.55      4.86 o 
  -1   8   9       14.94       12.33      4.54 o 
   0   8   9       56.25       48.84      6.00 o 
   1   8   9        1.89        9.41      4.87 o 
  -3   9   9      183.96      189.20     11.52 o 
  -2   9   9       82.65       79.51      7.14 o 
  -1   9   9       42.32       29.53      5.52 o 
   0 -11  10       63.57       72.56      5.58 o 
   1 -11  10        3.41        0.38      3.62 o 
   2 -11  10       63.74       63.58      4.32 o 
   3 -11  10       17.37       17.75      4.20 o 
  -2 -10  10      225.67      210.66     27.42 o 
  -1 -10  10        4.17        4.12      3.42 o 
   0 -10  10        5.99        6.62      4.62 o 
   1 -10  10        2.58       -1.96      3.15 o 
   2 -10  10       40.24       37.04      3.28 o 
   3 -10  10        1.46        2.07      2.67 o 
   4 -10  10       31.03       25.79      4.62 o 
  -3  -9  10      114.49      116.24     11.20 o 
  -2  -9  10      351.43      350.22     12.78 o 
  -1  -9  10      209.52      182.59      8.28 o 
   0  -9  10      494.98      465.65     15.90 o 
   1  -9  10      142.21      141.21      6.76 o 
   2  -9  10      143.98      151.55      5.98 o 
   3  -9  10       56.00       60.22      6.69 o 
   4  -9  10        8.60        6.30      3.51 o 
   5  -9  10       30.64       30.92      5.84 o 
  -4  -8  10        5.50       12.33      5.68 o 
  -3  -8  10      345.92      346.35     24.01 o 
  -2  -8  10       24.13       18.93      3.60 o 
  -1  -8  10      299.73      294.75     10.62 o 
   0  -8  10       17.05       21.84      3.27 o 
   1  -8  10      146.92      143.19      5.38 o 
   2  -8  10      121.24      129.87      5.19 o 
   3  -8  10      267.31      267.56      8.41 o 
   4  -8  10       88.77       96.78      4.77 o 
   5  -8  10      132.85      130.21      7.12 o 
  -4  -7  10       55.62       48.02      4.21 o 
  -3  -7  10       13.03       12.90      3.81 o 
  -2  -7  10        5.19        0.06      2.65 o 
  -1  -7  10      357.63      367.33     23.20 o 
   0  -7  10      334.36      321.66     21.01 o 
   1  -7  10      681.79      703.10     17.89 o 
   2  -7  10      436.05      434.91     12.29 o 
   3  -7  10      142.93      144.48      5.49 o 
   4  -7  10       21.01       24.04      2.93 o 
   5  -7  10       65.46       66.23      5.84 o 
   6  -7  10       95.58      109.36      8.60 o 
  -5  -6  10      128.41      127.87      5.73 o 
  -4  -6  10       69.69       67.90      4.12 o 
  -3  -6  10       58.23       62.28      3.64 o 
  -2  -6  10       11.46        9.93      2.64 o 
  -1  -6  10        9.44       13.75      3.41 o 
   0  -6  10       20.21       21.51      2.14 o 
   1  -6  10       65.18       66.67      3.22 o 
   2  -6  10       79.69       71.23      3.51 o 
   3  -6  10      237.80      256.87      7.81 o 
   4  -6  10      413.77      422.01     14.60 o 
   5  -6  10       73.34       76.67      5.26 o 
   6  -6  10      359.50      363.47     18.01 o 
  -5  -5  10      102.30       89.81      4.72 o 
  -4  -5  10      301.39      304.71      9.07 o 
  -3  -5  10     1139.23     1092.68     26.43 o 
  -2  -5  10      184.61      190.37      7.32 o 
  -1  -5  10      207.13      209.28      7.79 o 
   0  -5  10      152.62      170.30      5.46 o 
   1  -5  10       24.55       21.91      2.06 o 
   2  -5  10       61.91       62.17      3.18 o 
   3  -5  10       44.69       51.41      3.02 o 
   4  -5  10        8.49        8.80      2.37 o 
   5  -5  10       27.13       29.45      3.89 o 
   6  -5  10       48.81       41.05      6.00 o 
  -5  -4  10       70.26       71.58     10.37 o 
  -4  -4  10      361.65      350.00      9.97 o 
  -3  -4  10      171.87      177.79      5.98 o 
  -2  -4  10      894.16      869.40     25.55 o 
  -1  -4  10        4.84        3.84      1.65 o 
   0  -4  10      414.05      435.16     11.23 o 
   1  -4  10      358.45      365.51      9.69 o 
   2  -4  10       83.71       94.50      3.33 o 
   3  -4  10        5.18        7.40      1.80 o 
   4  -4  10      217.95      219.04      8.58 o 
   5  -4  10       35.06       34.52      3.96 o 
   6  -4  10        1.31        1.30      4.71 o 
  -6  -3  10       10.76        8.90      8.92 o 
  -5  -3  10       17.79       19.02      3.59 o 
  -4  -3  10       26.35       27.81      2.70 o 
  -3  -3  10      866.28      867.89     21.06 o 
  -2  -3  10      899.66      886.30     21.30 o 
  -1  -3  10      155.74      160.60      5.85 o 
   0  -3  10      507.06      512.22     10.11 o 
   1  -3  10       16.30       18.61      1.17 o 
   2  -3  10      533.60      561.85     12.89 o 
   3  -3  10       43.80       44.50      2.45 o 
   4  -3  10      172.81      178.68      7.52 o 
   5  -3  10       54.40       54.39      4.38 o 
   6  -3  10       27.87       23.85      5.35 o 
  -6  -2  10       67.00       69.52      5.20 o 
  -5  -2  10       45.40       38.75      3.31 o 
  -4  -2  10        5.70        4.69      2.07 o 
  -3  -2  10       21.11       19.80      2.33 o 
  -2  -2  10       26.97       25.64      1.86 o 
  -1  -2  10      830.13      832.16     15.25 o 
   0  -2  10       80.77       99.14      3.50 o 
   1  -2  10     1529.95     1545.79     34.68 o 
   2  -2  10      212.73      212.43      5.10 o 
   3  -2  10      409.66      432.38     10.77 o 
   4  -2  10       26.39       29.89      3.30 o 
   5  -2  10      300.72      266.02     10.53 o 
   6  -2  10       44.46       44.30      6.33 o 
  -6  -1  10      137.71      117.53      6.40 o 
  -5  -1  10      201.53      182.78      7.76 o 
  -4  -1  10      106.57       98.38      4.66 o 
  -3  -1  10       12.75       13.75      1.74 o 
  -2  -1  10      131.50      135.46      4.11 o 
  -1  -1  10      855.28      827.86     12.88 o 
   0  -1  10       22.71       26.59      1.75 o 
   1  -1  10       45.85       43.23      2.52 o 
   2  -1  10        2.04        1.59      1.16 o 
   3  -1  10      125.03      128.05      4.84 o 
   4  -1  10       13.55        8.63      3.13 o 
   5  -1  10      313.23      298.69     14.04 o 
   6  -1  10       36.45       36.51      6.00 o 
  -6   0  10      116.12      112.53      6.25 o 
  -5   0  10      240.58      208.27     11.93 o 
  -4   0  10       78.93       75.17      3.78 o 
  -3   0  10      184.73      187.94      5.50 o 
  -2   0  10       60.46       64.50      2.64 o 
  -1   0  10      144.23      162.58      4.92 o 
   0   0  10        8.19        9.58      1.49 o 
   1   0  10      250.20      259.41      6.10 o 
   2   0  10       59.57       67.02      3.54 o 
   3   0  10      588.44      564.59     15.18 o 
   4   0  10      211.07      223.61     12.62 o 
   5   0  10       29.62       22.23      4.54 o 
  -6   1  10       74.43       54.59      4.48 o 
  -5   1  10       56.27       45.54      3.78 o 
  -4   1  10       74.32       77.31      4.39 o 
  -3   1  10      747.05      743.32     32.78 o 
  -2   1  10      178.01      190.01      5.18 o 
  -1   1  10      125.04      122.30      3.18 o 
   0   1  10     1058.89     1069.17     17.20 o 
   1   1  10      420.53      424.11     11.19 o 
   2   1  10       61.59       57.56      3.12 o 
   3   1  10      110.90      117.82      4.01 o 
   4   1  10       14.50       14.94      2.80 o 
   5   1  10       30.43       19.47      4.71 o 
  -6   2  10       51.07       49.65      4.55 o 
  -5   2  10        8.37        7.33      5.68 o 
  -4   2  10      364.28      323.68     16.15 o 
  -3   2  10      183.89      185.53      6.88 o 
  -2   2  10      395.14      407.05     13.35 o 
  -1   2  10        0.19        1.72      1.24 o 
   0   2  10      477.01      506.92     11.74 o 
   1   2  10       74.90       66.49      3.71 o 
   2   2  10      836.25      877.92     22.61 o 
   3   2  10        4.82        1.47      2.26 o 
   4   2  10      361.11      304.89     14.77 o 
   5   2  10       14.66        9.90      4.71 o 
  -6   3  10       45.99       58.02      4.70 o 
  -5   3  10        1.36       -0.88      4.30 o 
  -4   3  10       15.24       12.58      2.77 o 
  -3   3  10        0.49        0.04      2.01 o 
  -2   3  10      120.05       99.18      3.98 o 
  -1   3  10        7.04       10.85      2.82 o 
   0   3  10       67.57       60.29      7.22 o 
   1   3  10      505.49      524.84     18.74 o 
   2   3  10      497.27      494.84     16.34 o 
   3   3  10       78.19       75.19      4.25 o 
   4   3  10      366.75      377.71     18.98 o 
  -6   4  10       54.87       49.35      4.78 o 
  -5   4  10       14.11       13.36      3.16 o 
  -4   4  10      117.74      121.47      5.84 o 
  -3   4  10       13.75       14.55      2.73 o 
  -2   4  10      155.41      162.45      5.48 o 
  -1   4  10       56.09       56.49      2.91 o 
   0   4  10      111.25      107.90      6.49 o 
   1   4  10      407.89      431.38     14.62 o 
   2   4  10        4.32        3.48      3.89 o 
   3   4  10      427.44      432.75     19.63 o 
   4   4  10        2.18       -2.22      3.14 o 
  -6   5  10       46.93       37.19      4.52 o 
  -5   5  10      351.13      351.82     12.31 o 
  -4   5  10      101.86       87.82     11.36 o 
  -3   5  10      132.27      133.66      6.73 o 
  -2   5  10      272.21      253.46      7.75 o 
  -1   5  10      148.31      135.01      6.45 o 
   0   5  10       46.61       46.52      5.68 o 
   1   5  10       20.30       26.74      3.98 o 
   2   5  10        2.67        9.46      3.19 o 
   3   5  10       58.03       58.09      6.33 o 
  -5   6  10       49.43       50.56      4.64 o 
  -4   6  10        5.04        5.60      3.25 o 
  -3   6  10      629.74      633.92     16.67 o 
  -2   6  10        4.09        4.28      2.35 o 
  -1   6  10      668.26      672.89     21.78 o 
   0   6  10        1.21       -2.63      2.63 o 
   1   6  10      291.35      275.44     15.41 o 
   2   6  10        1.82       -0.97      4.06 o 
  -4   7  10      263.61      242.28      9.50 o 
  -3   7  10       38.84       45.70      3.65 o 
  -2   7  10      152.84      148.96      7.48 o 
  -1   7  10      206.50      218.23      9.42 o 
   0   7  10      125.80      112.77      8.11 o 
   1   7  10      282.13      290.94     14.77 o 
  -3   8  10        2.00        0.15      3.32 o 
  -2   8  10      201.80      204.45     11.68 o 
  -1   8  10        0.59        4.22      4.54 o 
   0   8  10      324.13      323.88     16.23 o 
  -1 -10  11        4.82        5.56      3.66 o 
   0 -10  11       91.89       89.53      5.77 o 
   1 -10  11       94.39       89.84      5.92 o 
   2 -10  11       37.97       38.52      3.63 o 
   3 -10  11      318.12      322.78     21.91 o 
  -2  -9  11       85.12       81.56      5.65 o 
  -1  -9  11        5.74        7.27      4.30 o 
   0  -9  11       54.76       46.51      6.00 o 
   1  -9  11        3.24        3.21      3.98 o 
   2  -9  11        7.46        7.08      4.57 o 
   3  -9  11       24.06       22.56      3.29 o 
   4  -9  11        0.66       -2.16      3.60 o 
  -3  -8  11      348.52      341.08     19.39 o 
  -2  -8  11       10.99       11.68      3.42 o 
  -1  -8  11      531.51      515.89     31.80 o 
   0  -8  11       64.29       65.66      4.47 o 
   1  -8  11      371.45      372.90     12.87 o 
   2  -8  11        6.65        6.25      2.49 o 
   3  -8  11       60.59       60.17      5.86 o 
   4  -8  11        1.35        3.02      5.11 o 
   5  -8  11        8.44        7.90      3.86 o 
  -4  -7  11      188.23      180.36      9.58 o 
  -3  -7  11       39.94       39.75      3.53 o 
  -2  -7  11       23.66       28.05      3.60 o 
  -1  -7  11      389.82      392.01     13.24 o 
   0  -7  11       35.52       28.02      3.14 o 
   1  -7  11      647.83      654.17     16.95 o 
   2  -7  11       47.04       40.60      3.06 o 
   3  -7  11      362.24      390.66     11.20 o 
   4  -7  11       16.44       19.07      3.00 o 
   5  -7  11       53.19       49.00      5.03 o 
  -4  -6  11       47.25       41.26      3.67 o 
  -3  -6  11        2.15        4.41      2.65 o 
  -2  -6  11      431.94      441.93     14.44 o 
  -1  -6  11       53.25       50.43      3.72 o 
   0  -6  11     1368.21     1405.38     40.51 o 
   1  -6  11        2.80        0.85      1.89 o 
   2  -6  11      575.24      592.72     15.43 o 
   3  -6  11        1.38        1.90      2.20 o 
   4  -6  11      340.63      360.15     10.55 o 
   5  -6  11       40.89       42.35      5.52 o 
  -5  -5  11      131.62      127.58      5.72 o 
  -4  -5  11        7.67        5.72      2.81 o 
  -3  -5  11        5.64        6.11      2.41 o 
  -2  -5  11      109.19      111.94      5.50 o 
  -1  -5  11        1.06       -0.83      2.19 o 
   0  -5  11      143.51      151.43     11.44 o 
   1  -5  11       10.26       11.09      2.12 o 
   2  -5  11      253.71      275.46      8.08 o 
   3  -5  11       38.62       47.18      3.01 o 
   4  -5  11      530.83      551.52     14.69 o 
   5  -5  11       50.80       59.71      6.00 o 
  -5  -4  11        1.62        0.98      2.68 o 
  -4  -4  11      560.17      520.67     13.80 o 
  -3  -4  11      129.81      126.51      4.99 o 
  -2  -4  11      285.12      279.43      8.06 o 
  -1  -4  11       62.43       70.12      4.38 o 
   0  -4  11      461.22      482.54     12.47 o 
   1  -4  11      336.10      326.52      8.94 o 
   2  -4  11      149.50      143.47      4.91 o 
   3  -4  11      269.51      288.90      8.37 o 
   4  -4  11        3.35        5.72      4.79 o 
   5  -4  11      272.47      308.79     15.09 o 
  -5  -3  11       44.96       51.56      6.05 o 
  -4  -3  11      317.26      295.73      8.79 o 
  -3  -3  11      194.12      171.70     13.31 o 
  -2  -3  11       18.48       18.69      2.13 o 
  -1  -3  11      270.01      273.26      7.59 o 
   0  -3  11      542.73      596.65     18.89 o 
   1  -3  11      261.10      265.08      7.37 o 
   2  -3  11      175.63      182.55      5.30 o 
   3  -3  11       79.12       86.88      5.52 o 
   4  -3  11        0.88        1.14      4.30 o 
   5  -3  11      106.93      109.53      8.11 o 
  -6  -2  11        1.09        0.03      5.35 o 
  -5  -2  11       67.25       73.73      4.76 o 
  -4  -2  11        5.26        3.93      2.32 o 
  -3  -2  11      656.49      632.47     19.32 o 
  -2  -2  11      173.04      155.28      5.85 o 
  -1  -2  11     1046.00     1012.77     24.01 o 
   0  -2  11       29.19       34.30      1.99 o 
   1  -2  11     1527.31     1507.84     44.45 o 
   2  -2  11      113.30       95.68      3.09 o 
   3  -2  11      234.27      206.57      6.86 o 
   4  -2  11       20.09       22.39      5.19 o 
   5  -2  11       21.96       22.39      4.71 o 
  -6  -1  11        0.59        0.30      3.51 o 
  -5  -1  11      132.94      117.21      6.14 o 
  -4  -1  11        4.11        8.09      2.41 o 
  -3  -1  11      149.36      137.85      4.87 o 
  -2  -1  11       19.90       20.22      2.90 o 
  -1  -1  11       35.06       35.06      1.65 o 
   0  -1  11      448.61      471.16     13.91 o 
   1  -1  11      407.14      417.94     13.34 o 
   2  -1  11      381.28      386.13      9.66 o 
   3  -1  11      442.10      418.16     11.77 o 
   4  -1  11      100.71       94.47      4.66 o 
   5  -1  11       85.57       70.58      6.17 o 
  -6   0  11        0.74        2.48      3.35 o 
  -5   0  11      274.47      245.86      9.49 o 
  -4   0  11       19.90       19.01      3.00 o 
  -3   0  11      255.67      243.94     14.17 o 
  -2   0  11      277.96      272.12      9.02 o 
  -1   0  11      244.73      222.83      5.58 o 
   0   0  11      331.31      306.08      9.05 o 
   1   0  11       51.27       59.22      2.54 o 
   2   0  11      340.90      317.18      9.11 o 
   3   0  11        3.19        5.43      3.81 o 
   4   0  11      300.19      268.32      8.73 o 
   5   0  11       52.17       57.12      6.00 o 
  -6   1  11       56.36       55.24      9.49 o 
  -5   1  11       16.65       18.16      3.35 o 
  -4   1  11      337.85      306.34     10.53 o 
  -3   1  11      462.93      463.44     14.47 o 
  -2   1  11      342.63      344.00      8.43 o 
  -1   1  11      323.90      336.97      6.44 o 
   0   1  11       79.64       81.76      2.59 o 
   1   1  11        2.74        4.29      1.55 o 
   2   1  11      248.03      251.26      7.81 o 
   3   1  11      221.09      207.33      5.80 o 
   4   1  11      147.26      133.54      8.28 o 
  -6   2  11      145.71      131.53      7.02 o 
  -5   2  11        1.31        2.38      2.88 o 
  -4   2  11     1208.60     1093.85     31.99 o 
  -3   2  11      261.81      279.00      9.54 o 
  -2   2  11      838.19      819.53     23.90 o 
  -1   2  11      103.95      115.95      5.33 o 
   0   2  11      795.54      754.36     18.64 o 
   1   2  11        2.39        2.73      1.94 o 
   2   2  11       45.90       52.42      4.74 o 
   3   2  11        1.61       -1.67      2.29 o 
   4   2  11        6.38        9.74      4.06 o 
  -6   3  11        4.22        6.90      3.58 o 
  -5   3  11       90.00       84.52      5.26 o 
  -4   3  11       18.06       12.79      3.04 o 
  -3   3  11      458.41      455.28     14.41 o 
  -2   3  11      222.40      226.34     12.69 o 
  -1   3  11      337.66      365.71      9.90 o 
   0   3  11      539.07      524.97     19.63 o 
   1   3  11      340.83      375.28     13.87 o 
   2   3  11      243.12      246.02     13.09 o 
   3   3  11       58.20       56.95      5.68 o 
   4   3  11       35.16       35.05      5.35 o 
  -5   4  11       11.10       12.18      3.35 o 
  -4   4  11        5.76        1.83      2.69 o 
  -3   4  11      197.84      183.01     10.95 o 
  -2   4  11       10.32       12.14      2.28 o 
  -1   4  11      510.53      494.12     17.05 o 
   0   4  11        9.83       15.00      4.54 o 
   1   4  11     1072.04     1080.62     33.21 o 
   2   4  11        4.33       -0.02      3.02 o 
   3   4  11      270.05      295.64     14.77 o 
  -5   5  11       42.60       40.92      4.32 o 
  -4   5  11       15.61       18.97      4.06 o 
  -3   5  11       41.30       41.39      3.81 o 
  -2   5  11       96.00      109.63      4.80 o 
  -1   5  11      130.14      143.48      6.78 o 
   0   5  11      242.10      270.86     10.40 o 
   1   5  11        6.90        8.63      3.73 o 
   2   5  11      183.41      197.47     11.20 o 
  -4   6  11        3.80        9.63      3.53 o 
  -3   6  11      225.64      201.99      8.07 o 
  -2   6  11       16.79       17.01      3.49 o 
  -1   6  11       57.84       59.23      4.67 o 
   0   6  11        3.04        4.71      3.89 o 
   1   6  11       26.36       23.53      4.87 o 
  -3   7  11       33.17       40.27      4.16 o 
  -2   7  11      123.64      144.74      9.41 o 
  -1   7  11       60.28       43.81      5.68 o 
   0   7  11      170.48      164.70     10.38 o 
   0 -10  12        8.84        6.40      3.75 o 
   1 -10  12      111.33      100.17      6.16 o 
   2 -10  12       10.06       12.53      3.96 o 
  -1  -9  12       83.54       82.11      5.49 o 
   0  -9  12       18.13       18.58      3.66 o 
   1  -9  12       88.19       85.07      5.43 o 
   2  -9  12      220.44      224.63     12.41 o 
   3  -9  12       92.06       88.52      5.76 o 
  -2  -8  12       47.98       44.38      6.98 o 
  -1  -8  12        2.19        2.23      3.05 o 
   0  -8  12       24.57       20.23      3.33 o 
   1  -8  12       12.85       13.11      6.73 o 
   2  -8  12       14.48       17.56      2.79 o 
   3  -8  12        3.71        6.78      2.81 o 
   4  -8  12       36.92       42.54      4.52 o 
  -3  -7  12       11.52       17.79      5.41 o 
  -2  -7  12       51.94       52.41      4.32 o 
  -1  -7  12      121.22      117.58      6.49 o 
   0  -7  12      243.06      263.37     20.69 o 
   1  -7  12      122.00      134.74      6.31 o 
   2  -7  12       59.57       57.23      3.58 o 
   3  -7  12       29.03       30.24      3.22 o 
   4  -7  12       30.57       28.34      3.78 o 
  -4  -6  12      214.72      217.00      9.46 o 
  -3  -6  12        0.71        3.63      2.83 o 
  -2  -6  12      494.29      507.23     16.38 o 
  -1  -6  12       47.78       46.36      3.63 o 
   0  -6  12      208.90      220.66      8.76 o 
   1  -6  12        1.93        2.83      3.33 o 
   2  -6  12      263.64      275.35      8.37 o 
   3  -6  12       52.62       60.94      3.64 o 
   4  -6  12       63.59       65.57      4.60 o 
   5  -6  12        2.13        6.17      4.54 o 
  -4  -5  12       95.32       89.79      5.71 o 
  -3  -5  12        9.73       11.09      2.69 o 
  -2  -5  12       35.99       41.10      3.05 o 
  -1  -5  12      261.94      262.94      9.32 o 
   0  -5  12       23.87       28.37      2.92 o 
   1  -5  12      518.99      531.42     13.88 o 
   2  -5  12      179.54      193.64      6.40 o 
   3  -5  12       73.93       71.03      3.71 o 
   4  -5  12       12.82       16.53      6.49 o 
   5  -5  12        5.25       12.66      4.71 o 
  -5  -4  12       74.56       80.03      4.70 o 
  -4  -4  12       31.37       27.60      4.09 o 
  -3  -4  12       81.46       77.59      5.16 o 
  -2  -4  12        8.27        7.02      2.90 o 
  -1  -4  12       19.12       22.29      2.50 o 
   0  -4  12        9.78       14.68      2.25 o 
   1  -4  12       23.21       30.42      2.62 o 
   2  -4  12      114.70      128.90      7.17 o 
   3  -4  12      596.55      608.14     15.90 o 
   4  -4  12       30.84       37.87      3.88 o 
   5  -4  12      229.95      226.03     12.33 o 
  -5  -3  12      108.87      108.54      5.17 o 
  -4  -3  12       71.61       68.31      3.96 o 
  -3  -3  12      541.32      518.53     13.51 o 
  -2  -3  12      130.41      123.35      5.29 o 
  -1  -3  12      195.37      200.97      6.09 o 
   0  -3  12       10.23       13.26      1.89 o 
   1  -3  12       79.49       82.70      3.32 o 
   2  -3  12      427.51      416.82     11.08 o 
   3  -3  12       22.38       25.07      5.52 o 
   4  -3  12       64.10       62.75      4.47 o 
   5  -3  12        1.94        1.95      4.22 o 
  -5  -2  12      142.10      134.34     11.24 o 
  -4  -2  12      296.85      302.60      9.56 o 
  -3  -2  12      295.84      282.36     13.89 o 
  -2  -2  12       32.73       28.69      2.28 o 
  -1  -2  12      502.67      523.35     21.32 o 
   0  -2  12        2.46        3.89      2.06 o 
   1  -2  12      390.57      409.92     10.02 o 
   2  -2  12       18.22       12.95      1.68 o 
   3  -2  12       95.81      104.95      4.62 o 
   4  -2  12       13.90       14.12      3.89 o 
   5  -2  12       25.86       28.40      5.03 o 
  -5  -1  12       28.68       20.72      5.52 o 
  -4  -1  12      167.89      175.28      6.21 o 
  -3  -1  12       19.22       16.46      2.26 o 
  -2  -1  12      803.04      802.75     19.45 o 
  -1  -1  12      145.87      123.21      4.09 o 
   0  -1  12      571.88      604.23     12.78 o 
   1  -1  12      319.47      314.82      7.44 o 
   2  -1  12       99.85       91.12      3.77 o 
   3  -1  12       32.06       40.45      3.08 o 
   4  -1  12       37.94       28.23      4.22 o 
  -5   0  12        2.17       -1.21      3.25 o 
  -4   0  12        3.81        2.35      2.69 o 
  -3   0  12       19.78       21.92      2.48 o 
  -2   0  12      342.22      367.73     10.67 o 
  -1   0  12       35.44       38.51      2.02 o 
   0   0  12      596.33      632.81     19.62 o 
   1   0  12       24.04       29.71      2.38 o 
   2   0  12      682.27      710.00     18.58 o 
   3   0  12        8.72        6.82      2.38 o 
   4   0  12      268.64      264.49     12.98 o 
  -5   1  12       19.23       12.29      3.31 o 
  -4   1  12       23.25       22.12      3.23 o 
  -3   1  12        6.05       10.60      2.48 o 
  -2   1  12       32.55       30.87      2.31 o 
  -1   1  12      187.51      199.32      5.23 o 
   0   1  12        5.40       10.32      1.38 o 
   1   1  12      239.95      256.87      7.82 o 
   2   1  12      333.46      327.87     11.87 o 
   3   1  12      240.31      219.74      6.80 o 
   4   1  12       63.77       78.37      6.17 o 
  -5   2  12       27.98       29.98      3.74 o 
  -4   2  12      406.33      392.08     12.98 o 
  -3   2  12        4.02        2.62      3.57 o 
  -2   2  12      112.72      115.94      5.22 o 
  -1   2  12       11.67       14.48      2.65 o 
   0   2  12       94.05       96.83      4.05 o 
   1   2  12       48.51       59.15      3.29 o 
   2   2  12        8.08       10.49      2.54 o 
   3   2  12      176.75      175.72     11.76 o 
  -5   3  12      131.24      127.56      6.65 o 
  -4   3  12        2.00        1.61      2.84 o 
  -3   3  12      243.64      238.39      8.87 o 
  -2   3  12       67.49       52.76      8.68 o 
  -1   3  12      329.94      312.85      8.83 o 
   0   3  12      109.62      106.86      5.36 o 
   1   3  12       29.34       29.10      4.35 o 
   2   3  12        7.80        6.17      3.57 o 
   3   3  12       46.22       48.03      5.52 o 
  -5   4  12       56.97       46.96      4.48 o 
  -4   4  12       70.64       66.75      4.60 o 
  -3   4  12      247.54      244.26      9.03 o 
  -2   4  12        8.08        4.69      2.56 o 
  -1   4  12      458.32      510.16     16.88 o 
   0   4  12        2.86       10.87      7.14 o 
   1   4  12      497.60      524.63     17.66 o 
   2   4  12        5.18        0.16      3.89 o 
  -4   5  12        1.20        4.44      3.73 o 
  -3   5  12       28.68       30.84      3.98 o 
  -2   5  12      384.79      394.78     17.69 o 
  -1   5  12       19.04       14.59      3.34 o 
   0   5  12      709.07      693.58     22.57 o 
   1   5  12       61.01       59.55      5.84 o 
  -3   6  12        1.00        3.69      3.23 o 
  -2   6  12       27.09       35.86      5.03 o 
  -1   6  12       27.79       25.64      4.71 o 
   0   6  12       32.20       34.56      5.19 o 
   0  -9  13      133.17      134.04      7.11 o 
   1  -9  13       49.63       59.82      9.41 o 
   2  -9  13       12.56       13.24      3.80 o 
  -1  -8  13      113.52      103.96      6.20 o 
   0  -8  13       81.26       79.60      5.60 o 
   1  -8  13        0.27        0.97      4.95 o 
   2  -8  13      422.66      453.83     15.36 o 
   3  -8  13        3.46        1.00      3.65 o 
  -2  -7  13       43.82       44.70      7.38 o 
  -1  -7  13       16.04       15.42      3.42 o 
   0  -7  13       14.67       14.15      3.24 o 
   1  -7  13       23.75       20.14      3.41 o 
   2  -7  13       20.02       23.69      3.46 o 
   3  -7  13        1.37        2.19      3.04 o 
  -3  -6  13        0.80        1.70      2.90 o 
  -2  -6  13      519.81      525.21     16.05 o 
  -1  -6  13       45.02       46.79      3.98 o 
   0  -6  13      487.47      506.05     18.25 o 
   1  -6  13       11.70       11.06      4.46 o 
   2  -6  13       36.13       36.74      3.15 o 
   3  -6  13       63.71       72.85      4.82 o 
   4  -6  13        1.20        2.43      3.73 o 
  -3  -5  13      421.76      418.56     15.01 o 
  -2  -5  13       41.80       40.61      3.31 o 
  -1  -5  13      398.03      400.93     24.18 o 
   0  -5  13       91.88      100.24      5.10 o 
   1  -5  13      117.74      125.94      9.98 o 
   2  -5  13      118.96      145.86      5.50 o 
   3  -5  13      100.75      111.44      4.85 o 
   4  -5  13       44.97       43.00      5.19 o 
  -4  -4  13        8.79       12.33      3.00 o 
  -3  -4  13       31.42       32.33      3.20 o 
  -2  -4  13       34.73       38.78      3.01 o 
  -1  -4  13      224.89      228.16      7.06 o 
   0  -4  13       77.90       88.18      8.52 o 
   1  -4  13      479.62      469.64     14.55 o 
   2  -4  13        3.48        5.04      2.22 o 
   3  -4  13      326.59      321.90     11.53 o 
   4  -4  13        2.15       -3.08      3.41 o 
  -4  -3  13       24.08       18.46      3.14 o 
  -3  -3  13        2.74        1.15      2.24 o 
  -2  -3  13       12.73       14.84      2.30 o 
  -1  -3  13       74.43       66.13      3.34 o 
   0  -3  13      183.01      187.14      5.77 o 
   1  -3  13      195.17      217.49      6.53 o 
   2  -3  13      426.76      446.85     12.35 o 
   3  -3  13      104.43      138.78      6.73 o 
   4  -3  13      161.91      169.24      9.57 o 
  -4  -2  13       37.73       43.77      8.21 o 
  -3  -2  13      282.07      264.38      7.94 o 
  -2  -2  13        7.18        5.70      2.60 o 
  -1  -2  13      132.01      120.67      4.34 o 
   0  -2  13       50.03       44.57      3.89 o 
   1  -2  13       54.45       64.35      3.72 o 
   2  -2  13       47.00       44.07      2.93 o 
   3  -2  13        7.31       10.64      3.16 o 
   4  -2  13       72.44       65.07      5.68 o 
  -5  -1  13        0.23       -1.05      3.27 o 
  -4  -1  13      291.67      260.18      8.66 o 
  -3  -1  13       29.92       26.62      2.62 o 
  -2  -1  13      240.79      227.80      7.34 o 
  -1  -1  13      119.30      121.56      4.17 o 
   0  -1  13      141.48      137.60      6.31 o 
   1  -1  13       41.71       40.03      3.33 o 
   2  -1  13       63.75       66.02      3.63 o 
   3  -1  13        4.57        3.81      3.00 o 
   4  -1  13      158.69      151.88      9.09 o 
  -5   0  13       10.39       13.62      5.19 o 
  -4   0  13       60.64       64.20      8.28 o 
  -3   0  13       15.83       24.82      2.62 o 
  -2   0  13      754.73      726.50     18.94 o 
  -1   0  13       60.65       69.75      3.06 o 
   0   0  13      783.92      726.68     16.40 o 
   1   0  13       11.80       10.33      2.00 o 
   2   0  13      156.78      146.08      4.35 o 
   3   0  13        3.43        6.00      3.08 o 
  -4   1  13       21.73       21.14      3.42 o 
  -3   1  13      328.39      296.69     10.19 o 
  -2   1  13        7.23        9.43      2.33 o 
  -1   1  13      538.70      542.15     13.51 o 
   0   1  13       60.33       66.08      4.66 o 
   1   1  13      215.97      251.86      7.87 o 
   2   1  13      214.48      208.18      7.11 o 
   3   1  13      204.15      205.10     10.38 o 
  -4   2  13       28.12       22.70      3.43 o 
  -3   2  13        6.08        6.93      2.76 o 
  -2   2  13        3.72       12.32      2.52 o 
  -1   2  13       91.22       90.43      4.37 o 
   0   2  13       21.50       25.17      2.72 o 
   1   2  13      365.77      364.63     13.85 o 
   2   2  13       19.24       17.52      3.57 o 
  -4   3  13       25.83       23.37      3.73 o 
  -3   3  13       72.91       82.01      4.79 o 
  -2   3  13       52.26       59.11      3.93 o 
  -1   3  13       40.00       44.46      4.06 o 
   0   3  13       41.80       41.12      3.22 o 
   1   3  13      107.85      118.78      7.46 o 
   2   3  13      114.68      127.54      8.11 o 
  -3   4  13      255.71      246.73      9.33 o 
  -2   4  13        1.87        5.30      2.84 o 
  -1   4  13      149.07      141.17      8.28 o 
   0   4  13       18.68       16.99      3.42 o 
   1   4  13        2.94        2.76      3.89 o 
  -2   5  13      332.85      387.81     17.69 o 
  -1   5  13      148.16      148.15      9.09 o 
   1  -8  14        3.91        4.85      9.57 o 
  -1  -7  14       80.08       89.01     14.20 o 
   0  -7  14       64.60       71.18      8.28 o 
   1  -7  14      284.45      316.04     19.39 o 
   2  -7  14       12.03       17.89      3.63 o 
  -2  -6  14       32.81       30.28      3.51 o 
  -1  -6  14        3.52        0.96      2.94 o 
   0  -6  14        0.41       -0.41      2.69 o 
   1  -6  14        4.04        0.05      2.85 o 
   2  -6  14        7.25        5.94      3.49 o 
   3  -6  14       45.92       57.12      4.44 o 
  -3  -5  14      260.26      266.79     12.15 o 
  -2  -5  14       73.87       72.41      5.44 o 
  -1  -5  14      161.78      158.59      6.04 o 
   0  -5  14       26.10       24.35      3.16 o 
   1  -5  14      134.87      139.34      6.21 o 
   2  -5  14        6.38        9.70      2.73 o 
   3  -5  14       79.71       74.80      5.68 o 
  -3  -4  14      229.56      222.83      7.51 o 
  -2  -4  14      181.31      179.38      8.43 o 
  -1  -4  14      177.44      187.58      6.27 o 
   0  -4  14       12.20       14.25      2.19 o 
   1  -4  14      256.35      309.11     10.33 o 
   2  -4  14        1.45        3.66      2.14 o 
   3  -4  14       30.46       36.35      4.22 o 
  -3  -3  14       21.79       26.23      3.05 o 
  -2  -3  14      254.08      278.40      8.26 o 
  -1  -3  14      139.19      131.21      4.82 o 
   0  -3  14      428.90      429.09     11.33 o 
   1  -3  14      101.26       96.54      5.32 o 
   2  -3  14      448.37      430.63     15.58 o 
   3  -3  14        0.47        2.43      3.08 o 
  -4  -2  14        4.32        8.71      2.90 o 
  -3  -2  14        1.33        1.97      2.51 o 
  -2  -2  14       37.84       32.17      2.68 o 
  -1  -2  14       79.09       74.53      3.42 o 
   0  -2  14      136.20      148.63     13.95 o 
   1  -2  14      126.42      118.13      8.92 o 
   2  -2  14      215.32      243.11     14.20 o 
   3  -2  14       10.21       15.25      3.41 o 
  -4  -1  14      255.69      268.41      8.48 o 
  -3  -1  14       71.09       64.86      4.26 o 
  -2  -1  14       22.25       20.53      2.40 o 
  -1  -1  14       47.30       57.40      3.00 o 
   0  -1  14       96.89       91.02      5.28 o 
   1  -1  14       93.93       88.33      6.30 o 
   2  -1  14        1.95        1.58      1.98 o 
   3  -1  14       61.83       54.03      4.54 o 
  -4   0  14      124.19      111.68      6.00 o 
  -3   0  14       14.45       16.61      4.54 o 
  -2   0  14      239.51      235.22      7.16 o 
  -1   0  14       13.21       15.70      2.01 o 
   0   0  14       87.02      100.93      7.79 o 
   1   0  14        6.76        3.87      4.30 o 
   2   0  14        4.29        2.27      2.43 o 
  -3   1  14     1030.12     1026.03     30.19 o 
  -2   1  14       38.50       32.97      3.05 o 
  -1   1  14      258.71      270.95      9.08 o 
   0   1  14        0.70        0.65      2.11 o 
   1   1  14      273.82      272.67      9.43 o 
   2   1  14       21.63       25.64      3.41 o 
  -3   2  14       33.02       36.93      7.06 o 
  -2   2  14      105.34      109.85      5.34 o 
  -1   2  14      158.53      182.38      8.92 o 
   0   2  14       45.30       61.34      4.38 o 
   1   2  14      322.76      347.73     15.09 o 
  -2   3  14      204.47      234.58      8.84 o 
  -1   3  14       59.13       58.58      4.87 o 
   0   3  14      158.21      174.27      9.25 o 
   0  -6  15       80.90       85.78      5.31 o 
   1  -6  15       92.37      109.74      5.94 o 
  -1  -5  15        9.56       10.27      2.58 o 
   0  -5  15        1.98        2.25      2.24 o 
   1  -5  15        1.77        5.41      3.73 o 
  -2  -4  15       18.06       19.80      2.91 o 
  -1  -4  15       67.00       61.35      3.49 o 
   0  -4  15       21.79       26.96      4.56 o 
   1  -4  15       23.21       24.41      2.60 o 
   2  -4  15       72.23       63.28      4.54 o 
  -2  -3  15      113.28      111.48      4.76 o 
  -1  -3  15        4.94        7.32      2.11 o 
   0  -3  15      227.79      234.22      7.09 o 
   1  -3  15      107.77      131.85      7.30 o 
   2  -3  15       65.64       76.75      5.03 o 
  -2  -2  15      164.30      157.47      7.97 o 
  -1  -2  15      103.48      110.23      4.32 o 
   0  -2  15      177.55      170.50      7.97 o 
   2  -2  15      206.00      211.27      9.57 o 
  -2  -1  15       16.50       11.72      2.40 o 
  -1  -1  15       73.25       70.96      3.44 o 
   0  -1  15        2.21       -4.38      4.38 o 
  -2   0  15        2.47        5.39      2.31 o 
  -1   0  15       26.79       32.53      2.58 o 
  -2   1  15        5.69        5.64      2.58 o 
  -1   1  15       71.31       70.91      5.03 o 
   0   1  15       37.83       43.97      3.57 o 
                                                 
